# Supplementary material for: Shifting headlines? Size trends of newsworthy fishes
Source: PeerJ. 2019 Feb 15;7:e6395. doi: 10.7717/peerj.6395 (PMC6378912; doi:10.7717/peerj.6395)
Supplement: Supplemental Information 8 — The information gathered for each article retained in our analysis is given in the raw data. This includes article-specific data (e.g. species, reported measurements), species-specific data (e.g. proper and common names, length and weight data from FishBase and IGFA), and grouping information (species grouping, extinction risk grouping). [file peerj-07-6395-s008.csv]

	genus.species	article.id	year	location	country	region	fao.region	genus	species	troph.diet	troph.diet.se	troph.food	troph.food.se	common.name	article.name	reported.tl.cm	other.measure	reported.weight.kg	lm.avg.cm	lm.min.cm	lm.max.cm	fb.max.tl.cm	fb.avg.tl.cm	fb.max.weight.kg	fb.avg.weight.kg	fb.year.tl.cm	fb.year.weight.kg	igfa.tl.cm	igfa.weight.kg	igfa.year	iucn.status	finder	link	fb.link	search.terms	source.type	description	quote	notes	certainty.ID	fishery	sector	intent	gear	fisher	X	trophic.category	commercial.category	iucn.2016
1	Acanthocybiumsolandri	124	2002	Hatteras, NC	USA	north atlantic	fao31	Acanthocybium	solandri	4.26	0.2	4.42	0.92	wahoo	wahoo	140	NA	19.1	99	85	105	250	170	83	NA	1996	1983	229	83.5	2005	least.concern	BH	http://news.google.com/newspapers?id=dDkyAAAAIBAJ&sjid=UaMFAAAAIBAJ&pg=1273%2C1760180		1955 fish AND giant OR massive OR huge Or whopper site:news.google.com/newspapers	Reading Eagle	whopper, world-record, giant			100	recreational	non.tournament	NA		Wally Miechowski		gamefish	commercial	least.concern
2	Aetobatusnarinari	8	1902	New Orleans	USA	north pacific	fao31	Aetobatus	narinari	4.17	0.13	3.32	0.43	spotted eagle ray	Devil Fish (But only called so because nothing fit better)	NA	NA	45.4	46	NA	NA	330	NA	230	NA	2006	1986	208	124.1	2012	near.threatened	KJ	http://chroniclingamerica.loc.gov/lccn/sn83045462/1902-10-31/ed-1/seq-13/#date1=1836&sort=relevance&rows=20&words=caught+fish+monster&searchType=basic&sequence=0&index=9&state=&date2=1922&proxtext=monster%2Bfish%2Bcaught&y=14&x=5&dateFilterType=yearRange&page=2		http://chroniclingamerica.loc.gov/ search: "Monster Fish Caught"		Queer sea monster	"Part fish, part reptile, and part beast"	Did not know how to ID at the time. Gives a description, possible to ID from that?	Common NAme unsure	recreational	non.tournament	NA	using an electric launch?			megafauna	minor	near.threatened
3	Albulavulpes	117	2014	Deep Water Cay	Bahamas	GOM	fao31	Albula	vulpes	3.73	0.28	3.66	0.56	bonefish	bonefish	NA	NA	6.6	49	21	36	104	NA	10	NA	1986	1997	85	7.3	1971	near.threatened	BH	http://www.thebahamasweekly.com/publish/sports/Deep_Water_Cay_Sets_a_New_Fly_Fishing_Record34245.shtml		Google News: "caught AND fish AND giant OR monster"	The Bahamas Weekly	big, large, record			100	recreational	non.tournament	NA	rod and reel	âBig Jim Easterling		NA	minor	near.threatened
4	Alopiassuperciliosus	56	2007	Hawaii (KoNA)	USA	north pacific	fao77	Alopias	superciliosus	4.51	NA	4.47	0.76	bigeye thresher	bigeye thresher	NA	NA	432	NA	154	341	488	350	363.8	NA	2001	2001	488	363.8	1981	vulnerable	IMC	http://www.underwatertimes.com/news.php?article_id=96712045810		http://www.underwatertimes.com: 'record-breaking'		Massive			100	recreational	non.tournament	NA		John Patterson		oceanic.shark	commercial	vulnerable
5	Alopiasvulpinus	53	2007	Cornwall, England	UK	north atlantic	fao27	Alopias	vulpinus	4.5	NA	4.37	0.65	thresher	Thresher shark	NA	NA	510	303	226	400	573	450	348	NA	1973	2001	286	348	1983	vulnerable	KJ	http://www.lexisnexis.com/hottopics/lNAcademic/?shr=t&csi=138620&sr=HLEAD(giant%20catch)%20AND%20DATE%20IS%202007-11-23		SFU lib - newspaper articles only "giant fish caught"		Giant, largest				commercial	unavailable	unavailable	?			oceanic.shark	commercial	vulnerable
6	Alopiasvulpinus	174	1869	New Zealand	New Zealand	oceania	fao81	Alopias	vulpinus	4.5	NA	4.37	0.65	thresher	thresher shark	290	tail: 152.4	NA	303	226	400	573	450	348	NA	1973	2001	286	348	1983	vulnerable	LC	http://paperspast.NAtlib.govt.nz/cgi-bin/paperspast?a=d&cl=search&d=TC18690202.2.12&srpos=204&e=-------10--201----0monster+fish--		monster fish	Colonist	large, monster		called squabis vulpes in article but definitely a thresher	100	incidental	NA	NA	axe	C. Hibberd		oceanic.shark	commercial	vulnerable
7	Alopiasvulpinus	198	1928	New zealand	New Zealand	oceania	fao81	Alopias	vulpinus	4.5	NA	4.37	0.65	thresher	thresher shark	549	girth:152.4	350.2	303	226	400	573	450	348	NA	1973	2001	286	348	1983	vulnerable	LC	http://paperspast.NAtlib.govt.nz/cgi-bin/paperspast?a=d&cl=search&d=AS19281231.2.38&srpos=86&e=-------10--81----0monster+fish--		monster fish	Auckland Star	monster		AB: could be A. vulpicus or A. superciliosus; vulpicus is more common in the area of catch		incidental	NA	NA	rope	several people at the beach		oceanic.shark	commercial	vulnerable
8	Alopiasvulpinus	52	2007	England, UK	UK	north atlantic	fao27	Alopias	vulpinus	4.5	NA	4.37	0.65	thresher	Thresher shark	426	NA	226	303	226	400	573	450	348	NA	1973	2001	286	348	1983	vulnerable	IMC	http://www.dailyecho.co.uk/news/1597207.monster_shark_landed_off_isle_of_wight/#comments		http://www.underwatertimes.com: 'Monster'		Monster	This shark was a freak			recreational	non.tournament	NA		Danny Vokins		oceanic.shark	commercial	vulnerable
9	Alopiasvulpinus	308	2011	Florida. USA	USA	north atlantic	fao31	Alopias	vulpinus	4.5	NA	4.37	0.65	thresher	thresher shark	396	NA	295	303	226	400	573	450	348	NA	1973	2001	286	348	1983	vulnerable	LC	http://edition.cnn.com/2011/US/07/25/florida.shark.caught/		giant shark caught	CNN	massive	"This is really just a once-in-a-lifetime fish,			recreational	non.tournament	NA	rod and reel	Jason Fox		oceanic.shark	commercial	vulnerable
10	Alopiasvulpinus	202	1932	New zealand	New Zealand	oceania	fao81	Alopias	vulpinus	4.5	NA	4.37	0.65	thresher	thresher shark	488	girth:152.4	282.1	303	226	400	573	450	348	NA	1973	2001	286	348	1983	vulnerable	LC	http://paperspast.NAtlib.govt.nz/cgi-bin/paperspast?a=d&cl=search&d=NZH19321221.2.52&srpos=95&e=-------10--91----0monster+fish--		monster fish	New Zealand Herald	monster, huge		AB: could be A. vulpicus or A. superciliosus; vulpicus is more common in the area of catch		recreational	non.tournament	NA		Zane Grey		oceanic.shark	commercial	vulnerable
11	Anarrhichthysocellatus	326	2015	Hokkaido, Japan	Japan	north pacific	fao61	Anarrhichthys	ocellatus	unavailable	unavailable	3.51	0.53	wolf eel	wolf eel	200	NA	NA	NA	NA	NA	240	NA	18.4	NA	1961	1986	127	23.6	1986	not.evaluated	LC	http://www.dailymail.co.uk/news/article-3237069/Japanese-fisherman-reels-massive-fish-caught-coast-Japan-not-far-site-Fukushima-nuclear-plant-accident.html		giant fish caught	daily mail UK	massive		picture available, estimated size		commercial	artisanal	unavailable	rod and reel	Hirasaka Hiroshi		NA	minor	not.evaluated
12	Archosargusprobatocephalus	296	2014	Delaware, USA	USA	north atlantic	fao21	Archosargus	probatocephalus	unavailable	unavailable	3.53	0.53	sheepshead	sheepshead	71	61 cm girth	7.8	NA	NA	NA	91	35	9.6	NA	1986	1991	NA	9.6	1982	not.evaluated	BH	http://www.nbcphiladelphia.com/news/weird/Delaware-Reocrd-Sheepshead-Fish-Catch-278580001.html		fish caught giant OR big OR monster OR mammoth OR huge	NBC.com	big, record,		caught using green crab bait!	100	recreational	tournament	NA	rod and line	David Walker		NA	commercial	least.concern
13	Argyrosomusjaponicus	163	1986	Australia	Australia	oceania	fao57	Argyrosomus	japonicus	4.48	0.61	4.2	0.7	Japanese meagre	mulloway	NA	NA	30	100	NA	NA	181	NA	75	NA	1995	1995	169	48	1986	not.evaluated	AB	http://www.lexisnexis.com.proxy.lib.sfu.ca/hottopics/lNAcademic/		LexisNexis: fish and monster or huge or giant or mammoth or enormous or record or large or largest	The Advertiser	giant				recreational	non.tournament	NA	rod and reel	Trevor Telfer		NA	commercial	not.evaluated
14	Atractoscionnobilis	262	1901	Monterey Bay, USA	USA	north pacific	fao77	Atractoscion	nobilis	unavailable	unavailable	4.34	0.7	white weakfish	Sea Bass	NA	NA	29.1	NA	NA	NA	166	100	41	NA	1995	1983	166	38	1953	least.concern	LM	http://cdnc.ucr.edu/cgi-bin/cdnc?a=d&d=SFC19010721.2.88&srpos=15&e=-------en--20--1--txt-txIN-monster+fish------		California Digital Newspaper Collection: monster AND fish	San Francisco Call	Monster	the largest of the kind caught here in more than 20 yrs!	AB: ID based on max. weight listed in Fishbase; could be Stereolepsis gigas based on range and common NAme of "seabass" but their max size is much larger		commercial	artisanal	NA		Leopold Vagnozzi		NA	minor	least.concern
15	Bahabataipingensis	67	2008	Hong Kong	ChiNA	north pacific	fao61	Bahaba	taipingensis	unavailable	unavailable	unavailable	unavailable	Chinese bahaba	Chinese bahaba (giant yellow croaker)	168	NA	85	NA	35	41	200	NA	100	NA	2003	2003	NA	NA	NA	critically.endangered	BH	http://search.proquest.com/docview/253493867?accountid=13800		CaNAdian Newsstand database search	Edmonton JourNAl	large, rare, giant		very rare fish, largest caught in Hong Kong in 10 years	100	incidental	NA	NA		Mickey/"Chinese anglers"		NA	commercial	critically.endangered
16	Calamusbajonado	166	1989	St. Petersburg, FL	USA	GOM	fao31	Calamus	bajonado	3.5	0.17	unavailable	unavailable	jolthead porgy	jolthead porgy	NA	NA	8.8	NA	30	42	76	54	10.6	NA	2001	1991	76	10.5	1990	not.evaluated	AB	http://www.lexisnexis.com.proxy.lib.sfu.ca/hottopics/lNAcademic/		LexisNexis: fish and monster or huge or giant or mammoth or enormous or record or large or largest	St. Petersburg Times	record				recreational	non.tournament	NA	rod and reel	Dennis D'Amico		NA	minor	least.concern
17	Carcharhinusbrachyurus	63	2008	Australia	Australia	oceania	fao57	Carcharhinus	brachyurus	4.5	NA	4.5	0.78	copper shark	Bronze whaler	300	NA	250	230	245	240	325	NA	304.6	NA	1990	2001	NA	NA	NA	near.threatened	IMC	http://www.theage.com.au/news/NAtioNAl/unlikely-cast-enlisted-to-help-reel-in-250kg-monster/2008/03/12/1205126011437.html		http://www.underwatertimes.com: 'Monster'		Monster	"the reel erupted into a huge scream		100	commercial	artisanal	unavailable	rod and reel	Bill AthaNAsslies		oceanic.shark	minor	near.threatened
18	Carcharhinusbrevipinna	125	2000	Dallas, TX	USA	GOM	fao31	Carcharhinus	brevipinna	4.2	0.64	4.5	0.78	spinner shark	spinner shark	229	NA	96.4	210	170	266	300	250	89.7	NA	1991	2001	NA	94.6	2009	near.threatened	BH	http://news.google.com/newspapers?id=ffEvAAAAIBAJ&sjid=cf0DAAAAIBAJ&pg=6363%2C4541435		1959 fish AND giant OR massive OR huge Or whopper site:news.google.com/newspapers	Lakeland Ledger	whopper			100	recreational	non.tournament	NA		Howell Kines		oceanic.shark	commercial	near.threatened
19	Carcharhinusleucas	60	2008	Australia	Australia	oceania	fao71	Carcharhinus	leucas	4.31	0.46	4.34	0.84	bull shark	Bull shark	170	NA	NA	193	180	230	400	260	316.5	NA	1995	2001	265	316.5	2001	near.threatened	IMC	http://www.goldcoast.com.au/article/2008/05/28/11714_gold-coast-news.html		http://www.underwatertimes.com: 'Monster'		Monster				recreational	non.tournament	NA		Jackson Shaw		oceanic.shark	commercial	near.threatened
20	Carcharhinusobscurus	227	2012	New Jersey	USA	north atlantic	fao31	Carcharhinus	obscurus	4.28	0.22	4.42	0.76	dusky shark	Dusky Shark	213	NA	NA	235	220	300	420	250	346.5	NA	1989	1991	297	346.5	1982	vulnerable	LC	http://newyork.cbslocal.com/2012/08/17/n-j-man-in-search-of-sharks-patrols-cape-may-county-waters-in-kayak/		google: peixe gigante encontrado/giant fish found	CBS New York	big	_He was a big dusky shark.	caught in shark patrol	100	recreational	non.tournament	NA	rod and reel	Tony Cutugno		oceanic.shark	commercial	vulnerable
21	Carcharodoncarcharias	69	2009	South Africa	South Africa	south pacific	fao47	Carcharodon	carcharias	4.53	0.37	4.48	0.68	great white shark	White shark	430	NA	700	NA	450	500	594	NA	NA	NA	1998	NA	513	1208.4	1959	vulnerable	IMC	http://www.news.com.au/world-old/monster-great-white-shark-caught-in-south-africa-not-yet-fully-grown/story-e6frfkyi-1225792904916		http://www.underwatertimes.com: 'Monster'		Monster			100	incidental	NA	NA				oceanic.shark	minor	vulnerable
22	Carcharodoncarcharias	164	1986	Australia	Australia	oceania	fao57	Carcharodon	carcharias	4.53	0.37	4.48	0.68	great white shark	white pointer shark	NA	NA	266	NA	450	500	594	NA	NA	NA	1987	NA	513	1208.4	1959	vulnerable	AB	http://www.lexisnexis.com.proxy.lib.sfu.ca/hottopics/lNAcademic/		LexisNexis: fish and monster or huge or giant or mammoth or enormous or record or large or largest	The Advertiser	record	Eventually he will have the shark's jaws removed and mounted and two teeth extracted for his children Darren, 6, and Caroline, 10, who "both want a necklace from Dad's_record".			recreational	non.tournament	NA	rod and reel	Chris Stone		oceanic.shark	minor	vulnerable
23	Carcharodoncarcharias	168	1987	Australia	Australia	oceania	fao57	Carcharodon	carcharias	4.53	0.37	4.48	0.68	great white shark	white pointer shark	700	NA	2500	NA	450	500	594	NA	NA	NA	1987	NA	513	1208.4	1959	vulnerable	AB	http://www.lexisnexis.com.proxy.lib.sfu.ca/hottopics/lNAcademic/		LexisNexis: fish and monster or huge or giant or mammoth or enormous or record or large or largest	The Advertiser	monster	This grandma of the sea was obviously well fed, with a girth as big as a whole bull and a head equipped with an army of teeth in a metre-wide smile.	pregNAnt female shark		recreational	non.tournament	NA	rod and reel	Vic Hislop		oceanic.shark	minor	vulnerable
24	Carcharodoncarcharias	229	2012	Sea of Cortez, Mexico	Mexico	north pacific	fao77	Carcharodon	carcharias	4.53	0.37	4.48	0.68	great white shark	Great white shark	604	NA	907.2	NA	450	500	594	NA	NA	NA	1987	NA	513	1208.4	1959	vulnerable	LC	http://www.petethomasoutdoors.com/2012/04/massive-great-white-shark-caught-in-sea-of-cortez.html		google: giant shark caught	Milenio News	massive, humongous	"We were amazed and immediately realized that we had a huge, dead, great white shark, and then we thought what are we going to do?		100	commercial	unavailable	bycatch	nets	Guadaloupe and Baltazar		oceanic.shark	minor	vulnerable
25	Carcharodoncarcharias	245	2014	South Africa	South Africa	south pacific	fao47	Carcharodon	carcharias	4.53	0.37	4.48	0.68	great white shark	Great white shark	549	NA	2000	NA	450	500	594	NA	NA	NA	1987	NA	513	1208.4	1959	vulnerable	LC	http://www.express.co.uk/news/NAture/469637/British-angler-fishes-two-tonne-Great-White-shark-in-South-African-waters		google: giant shark caught	express UK	giant, aquatic beast	"When we got it next to the boat it was just incredible - it was the width of two shire horses standing next to each other."		100	recreational	non.tournament	NA	rod and reel	Andy Hales		oceanic.shark	minor	vulnerable
26	Carcharodoncarcharias	246	2014	Australia	Australia	oceania	fao57	Carcharodon	carcharias	4.53	0.37	4.48	0.68	great white shark	Great white shark	504	including Fork Length: 530	1600	NA	450	500	594	NA	NA	NA	1987	NA	513	1208.4	1959	vulnerable	LC	https://ca.news.yahoo.com/blogs/geekquinox/massive-great-white-shark-largest-ever-tagged-off-155231625.html		google: giant shark caught	Newcastle Herald	massive	"It is something we have been striving for and it is great to prove we can handle an animal of that size."	tagging program, not the largest found	100	incidental	NA	NA	rod and reel	Western Australia's Department of Fisheries		oceanic.shark	minor	vulnerable
27	Carcharodoncarcharias	290	2013	VietNAm	Vietnam	indo-pacific	fao61	Carcharodon	carcharias	4.53	0.37	4.48	0.68	great white shark	Great white shark	NA	NA	500	NA	450	500	594	NA	NA	NA	1987	NA	513	1208.4	1959	vulnerable		http://english.vietNAmnet.vn/fms/special-reports/84149/the-giant-fish-in-vietNAm.html		giant fish caught	VietNAmNet Bridge_	giant			100	commercial	artisanal	bycatch		Tran Van Duc		oceanic.shark	minor	vulnerable
28	Carcharodoncarcharias	310	2011	New Castle, Australia	Australia	oceania	fao81	Carcharodon	carcharias	4.53	0.37	4.48	0.68	great white shark	Great white shark	400	NA	NA	NA	450	500	594	NA	NA	NA	1987	NA	513	1208.4	1959	vulnerable	LC	http://www.abc.net.au/local/stories/2011/10/21/3345298.htm		monster shark caught	ABC Newcastle	monster		caught on safety net	100	incidental	NA	NA	safetynet	Newcastle Fisherman's Co-Op_		oceanic.shark	minor	vulnerable
29	Carcharodoncarcharias	323	2015	Tunisia	Tunisia	north atlantic	fao37	Carcharodon	carcharias	4.53	0.37	4.48	0.68	great white shark	Great white shark	NA	NA	2200	NA	450	500	594	NA	NA	NA	1987	NA	513	1208.4	1959	vulnerable	LC	http://sharkyear.com/2015/massive-great-white-shark-caught-in-tunisia-oct-2015.html		massive shark caught	âTunisia News Network (TNN)	massive		video available		commercial	unavailable	NA				oceanic.shark	minor	vulnerable
30	Carcharodoncarcharias	159	1986	Montauk, NY	USA	north atlantic	fao21	Carcharodon	carcharias	4.53	0.37	4.48	0.68	great white shark	great white shark	510	NA	1568	NA	450	500	594	NA	NA	NA	1987	NA	513	1208.4	1959	vulnerable	AB	https://global-factiva-com.ezproxy.library.ubc.ca/ga/default.aspx		Factiva: fish and (monster or huge or giant or mammoth or enormous or record or large or largest)	Toronto Star	monster	"He was assisted by shark fisherman Frank Mundus, the real-life character who was the basis for "Quint" in Jaws"; "We were offering a 3,000-pound fish a lollipop when he had the whole candy store"			recreational	non.tournament	NA	rod and reel	Donnie Braddick		oceanic.shark	minor	vulnerable
31	Cetorhinusmaximus	322	2015	Portland, Australia	Australia	oceania	fao57	Cetorhinus	maximus	3.2	0.3	3.31	0.32	basking shark	basking shark	630	NA	2000	NA	500	980	980	700	4000	NA	1979	1978	NA	NA	NA	vulnerable	LC	http://www.cnn.com/2015/06/23/asia/australia-basking-shark/index.html		giant shark caught	CNN	giant		picture available	100	incidental	NA	NA	net	Martin Gomon, Museum Victoria's senior curator of ichthyology.		megafauna	commercial	vulnerable
32	Cetorhinusmaximus	199	1929	New Zealand	New Zealand	oceania	fao81	Cetorhinus	maximus	3.2	0.3	3.31	0.32	basking shark	reremai (basking shark)	335	NA	NA	NA	500	980	980	700	4000	NA	1979	1978	NA	NA	NA	vulnerable	LC	http://paperspast.NAtlib.govt.nz/cgi-bin/paperspast?a=d&cl=search&d=NZH19290305.2.37&srpos=151&e=-------10--151----0monster+fish--		monster fish	New Zealand Herald	monster				recreational	non.tournament	NA	rod and reel	Jim Sanderson		megafauna	commercial	vulnerable
33	Cetorhinusmaximus	325	2015	Denmark	Denmark	north atlantic	fao27	Cetorhinus	maximus	3.2	0.3	3.31	0.32	basking shark	basking shark	400	NA	500	NA	500	980	980	700	4000	NA	1979	1978	NA	NA	NA	vulnerable	LC	http://cphpost.dk/news/massive-shark-caught-off-danish-coast.html		massive shark caught	cphpost	huge		picture available	100	incidental	NA	NA		a lobster fisherman_		megafauna	commercial	vulnerable
34	Congerconger	35	1998	England, UK	UK	north atlantic	fao27	Conger	conger	4.31	0.4	4.26	0.76	European conger	European conger	NA	NA	60	200	NA	NA	300	150	110	NA	1990	1999	131	6.8	2002	not.evaluated	BH	http://search.proquest.com/docview/240130649?accountid=13800		CaNAdian Newsstand database search	The Ottawa Citizen	giant		it was in a shipment of fresh fish that were dead, but the eel wasn't, it flew out at the fishmonger and thrashed around on the floor. Not entirely sure about the species, lots of "conger eels"	80	incidental	NA	NA	unknown	John Hogg		NA	commercial	least.concern
35	Coryphaenahippurus	329	2015	South California, USA	USA	north atlantic	fao77	Coryphaena	hippurus	4.37	NA	4.48	0.94	common dolphinfish	dorado, mahi mahi, dolphinfish	NA	NA	26.44	56	35	93	210	100	40	NA	1999	1988	177	39.5	1976	least.concern	LC	http://www.sandiegouniontribune.com/news/2015/aug/30/dorado-encinitas-oceanside-fishing-california/		giant fish caught	The San Diego Union-Tribune	giant		picture available	100	commercial	artisanal	targeted	rod and reel	Robbie Mailat		gamefish	major	least.concern
36	Cynoscionnebulosus	68	2008	LouisiaNA	USA	GOM	fao31	Cynoscion	nebulosus	unavailable	unavailable	3.98	0.66	spotted weakfish	spotted seatrout	69	NA	3.9	NA	NA	35	100	36	7.9	NA	1990	1999	100	7.9	1995	not.evaluated	BH	http://www.iberianet.com/outdoors/gonsoulin-s-big-trout-story-has-an-old-twist/article_d959cbd6-8352-11e4-add5-87761457597c.html		Google News: "caught AND fish AND giant OR monster"	The Daily Iberian	big, monstrous			100	recreational	non.tournament	NA		Brett Gonsoulin		NA	commercial	least.concern
37	Dasyatiscentroura	232	2013	Florida, USA	USA	GOM	fao31	Dasyatis	centroura	unavailable	unavailable	4.5	0.8	roughtail stingray	hookskate, fingerskate	427	NA	362.9	NA	NA	NA	300	NA	300	NA	1983	NA	NA	NA	NA	least.concern	LC	http://www.dailymail.co.uk/news/article-2513806/A-mysterious-GIANT-14-foot-deep-sea-skate-fish-caught-Florida-coast.html		giant fish caught	daily mail online	monster,gigantic	âIve caught one like it before, but never that size, not in the last 30 years Ive been doing this,		100	recreational	non.tournament	NA	rod and reel	Captain Mark Quartiano		NA	minor	least.concern
38	Dipturusbatis	51	2007	Scotland, UK	UK	north atlantic	fao27	Dipturus	batis	3.52	0.55	4.2	0.6	blue skate	Common skate	210	165 cm wingspan	83	160	NA	NA	285	100	97	NA	1999	2001	221	97.1	1968	critically.endangered	IMC	http://news.bbc.co.uk/2/hi/uk_news/scotland/highlands_and_islands/7057841.stm		http://www.underwatertimes.com: 'record-breaking'		Record-breaking hope			100	recreational	non.tournament	NA	rod and reel	Gordon Mackenzie		NA	minor	critically.endangered
39	Dipturusbatis	86	2012	UK	UK	north atlantic	fao27	Dipturus	batis	3.52	0.55	4.2	0.6	blue skate	skate	244	182.88 (disk diameter)	100	160	NA	NA	285	100	97	NA	1999	2001	221	97.1	1968	critically.endangered	BF	http://www.bbc.co.uk/news/uk-northern-ireland-17664238	?	Google News: "caught AND fish AND giant OR monster"		Giant	"I actually thought I'd hooked a submarine...that thing was going for Scotland."	Confirm species with Nick? Barndoor skate?		recreational	non.tournament	NA				NA	minor	critically.endangered
40	Dipturusbatis	110	2013	Wales, UK	UK	north atlantic	fao27	Dipturus	batis	3.52	0.55	4.2	0.6	blue skate	Common skate	213	183 cm wingspan	106.6	160	NA	NA	285	100	97	NA	1999	2001	221	97.1	1968	critically.endangered	IMC	http://www.walesonline.co.uk/news/wales-news/fisherman-david-griffiths-hauls-record-breaking-2821663		http://www.underwatertimes.com/ 22 Apr 13		Record-breaking, Monster		Species?		recreational	non.tournament	NA				NA	minor	critically.endangered
41	Dipturusbatis	305	2012	Rathlin Island, Northern Ireland	UK	north atlantic	fao27	Dipturus	batis	3.52	0.55	4.2	0.6	blue skate	blue skate	183	width = 244	100	160	NA	NA	285	100	97	NA	1999	2001	221	97.1	1968	critically.endangered	BH	http://www.bbc.com/news/uk-northern-ireland-17664238		fish caught (2012)	BBC News	giant			needs photo ID	recreational	non.tournament	NA	rod and line	Andy Logan		NA	minor	critically.endangered
42	Dipturusbatis	293	2014	Isle of Skye, Scotland	UK	north atlantic	fao27	Dipturus	batis	3.52	0.55	4.2	0.6	blue skate	Common skate	224	169.5 cm wide	94.3	160	NA	NA	285	100	97	NA	1999	2001	221	97.1	1968	critically.endangered	BH	http://www.dailymail.co.uk/news/article-2701218/The-one-got-weigh-Biggest-fish-caught-Britains-shores-heavier-gorilla.html		fish caught giant OR big OR monster OR mammoth OR huge	Daily Mail	biggest		weight estimated by measurements by The Shark Trust	100	recreational	non.tournament	NA	rod and reel	Daniel Bennett		NA	minor	critically.endangered
43	Epinephelusdaemelii	191	1922	Australia	Australia	oceania	fao81	Epinephelus	daemelii	unavailable	unavailable	3.99	0.7	Saddletail grouper	black cod	191	girth:274.32	152.4	NA	NA	NA	200	NA	68	NA	1994	1991	NA	NA	NA	not.evaluated	LC	http://paperspast.NAtlib.govt.nz/cgi-bin/paperspast?a=d&cl=search&d=NZH19221124.2.129&srpos=92&e=-------10--91----0monster+fish--		monster fish	New Zealand Herald	monster				incidental	NA	NA	nets	fishermen at Byron Bay		NA	none	near.threatened
44	Epinephelusitajara	142	1956	Key West Florida, USA	USA	GOM	fao31	Epinephelus	itajara	4.09	NA	4.03	0.57	Atlantic goliath grouper	jew fish	NA	NA	49.9	128	NA	NA	250	150	455	NA	1994	1992	217	308.4	1961	critically.endangered	FF	http://search.proquest.com.proxy.lib.sfu.ca/news/docview/113839664/FF7F0DE933974431PQ/142?accountid=13800		fish AND monster OR giant OR huge	New York Times	monster				recreational	non.tournament	NA		Michael James		NA	minor	critically.endangered
45	Epinephelusitajara	331	2015	Florida. USA	USA	north atlantic	fao31	Epinephelus	itajara	4.09	NA	4.03	0.57	Atlantic goliath grouper	Goliath Grouper	211	girth:185.42	250.4	128	NA	NA	250	150	455	NA	1994	1992	217	308.4	1961	critically.endangered	LC	http://www.grindtv.com/fishing/screaming-kayak-angler-catches-giant-goliath-grouper/#gZWCCATgtObT4tjq.97		giant fish caught	grind TV	giant		picture available	100	recreational	non.tournament	NA		Jon Black		NA	minor	critically.endangered
46	Epinepheluslanceolatus	336	2015	Philipines	Philippines	indo-pacific	fao71	Epinephelus	lanceolatus	unavailable	unavailable	4	0.6	giant grouper	lapu lapu, pugapo	213	NA	176	NA	128	NA	270	190	400	NA	1990	1998	216	179.5	2004	vulnerable	LC	http://www.rappler.com/NAtion/99153-giant-lapu-lapu-fish-antique		giant fish caught	rappler	giant		pic available		incidental	NA	NA	trap	Jessie Cacam_		NA	none	vulnerable
47	Epinepheluslanceolatus	93	2013	South ChiNASea (Spratly Islands)	ChiNA	north pacific	fao61	Epinephelus	lanceolatus	unavailable	unavailable	4	0.6	giant grouper	Giant grouper, Queensland grouper	NA	NA	309.8	NA	129	NA	270	190	400	NA	1990	1998	216	179.5	2004	vulnerable	BH	http://kotaku.com/chiNAs-monster-fish-ends-up-in-a-cheesy-photo-op-1463528830		Google News: "caught AND fish AND giant OR monster"	Kokatu (via SinoNet)	monster		origiNAl article in Chinese	validate with article photos if possible	commercial	unavailable	unavailable	unknown	unknown		NA	none	vulnerable
48	Epinepheluslanceolatus	257	1996	Hong Kong	ChiNA	south pacific	fao61	Epinephelus	lanceolatus	unavailable	unavailable	4	0.6	giant grouper	giant garoupa	NA	>100 years old	230	NA	129	NA	270	190	400	NA	1990	1998	216	179.5	2004	vulnerable	JAS	https://global-factiva-com.ezproxy.library.ubc.ca/ga/default.aspx		Factiva: fish AND (giant OR gigantic OR monster OR mammoth OR huge) AND (catch OR caught)	Reuters News	giant	killed in a restaurant despite conservationsists efforts to save it		75	unavailable	unavailable	unavailable			Giant garoupa turns into fish steak in Hong Kong	NA	none	vulnerable
49	Epinephelusnigritus	237	2014	LouisianNA, US	USA	GOM	fao31	Epinephelus	nigritus	unavailable	unavailable	3.97	0.61	Warsaw grouper	Warsaw grouper	183	NA	134.7	NA	NA	NA	230	NA	198.1	NA	1993	1991	208	198.1	1985	critically.endangered	LC	http://www.huffingtonpost.com/2014/06/04/300-pound-grouper-louisiaNA_n_5446462.html		huffington post: monster fish caught	KETK	monster	"I told the captain,_'I think I'm stuck,'"			recreational	non.tournament	NA	rod and reel	Cullen Greer		NA	commercial	critically.endangered
50	Epinephelusnigritus	337	2015	sarasota, USA	USA	north atlantic	fao31	Epinephelus	nigritus	unavailable	unavailable	3.97	0.61	Warsaw grouper	warsaw grouper	183	NA	122.5	NA	NA	NA	230	NA	198.1	NA	1993	1991	208	198.1	1985	critically.endangered	LC	http://www.snntv.com/2015/06/26/giant-grouper-caught-on-fishing-charter-trip/		giant fish caught	SNN	giant		video available		recreational	non.tournament	NA	rod and reel	Scott Gettle		NA	commercial	critically.endangered
51	Epinephelusquinquefasciatus	7	1901	California	USA	north pacific	fao77	Epinephelus	quinquefasciatus	unavailable	unavailable	unavailable	unavailable	Pacific goliath grouper	Jewfish (Pacific Goliath Grouper)	NA	NA	188.7	NA	NA	NA	250	NA	NA	NA	2011	NA	NA	NA	NA	data.deficient	KJ	http://chroniclingamerica.loc.gov/lccn/sn83045366/1901-11-02/ed-1/seq-19/#date1=1836&index=1&rows=20&words=Caught+Fish+Monster&searchType=basic&sequence=0&state=&date2=1922&proxtext=monster%2Bfish%2Bcaught&y=14&x=5&dateFilterType=yearRange&page=1	http://fishbase.org/summary/Epinephelus-quinquefasciatus.html	http://chroniclingamerica.loc.gov/ search: "Monster Fish Caught"		Monster	"Largest fish ever brought to gaff with rod and reel by uNAided angler"	Max weight of Epinephelus itajara but this paper implies it is for all species in Epinephelidae family - http://si-pddr.si.edu/jspui/bitstream/10088/11831/1/stri_Craig_et_al_2009.pdf	100	recreational	non.tournament	NA	rod and reel	Mrs J. Barrett		NA	NA	data deficient
52	Gadusmorhua	32	1990	England, UK	UK	north atlantic	fao27	Gadus	morhua	4.09	0.18	4.29	1	Atlantic cod	Atlantic cod	NA	NA	15.8	63	31	74	200	100	96	NA	1990	1995	160	47	2013	vulnerable	IMC	http://www.dailymail.co.uk/news/article-2098264/Angler-Marc-Hemsley-breaks-dads-22-year-old-fishing-record-reeling-36lb-monster.html		http://www.underwatertimes.com: 'Monster'		Record			100	recreational	non.tournament	NA	rod and reel	Des Hemsley		NA	major	vulnerable
53	Gadusmorhua	85	2012	England, UK	UK	north atlantic	fao27	Gadus	morhua	4.09	0.18	4.29	1	Atlantic cod	Atlantic cod	NA	NA	19.8	63	31	74	200	100	96	NA	1990	1995	160	47	2013	vulnerable	IMC	http://metro.co.uk/2012/02/15/first-time-angler-catches-record-breaking-fish-in-english-channel-320384/		http://www.underwatertimes.com: 'record-breaking'		Record-breaking, Monster	âIve had pan fried cod, cod in batter, a beautiful fish stew and a fish pie		100	recreational	non.tournament	NA	rod and reel	Chris Proctor		NA	major	vulnerable
54	Gadusmorhua	156	1993	St. John's, Newfoundland, CaNAda	CaNAda	north atlantic	fao21	Gadus	morhua	4.09	0.18	4.29	1	Atlantic cod	Atlantic cod	NA	NA	27.9	63	31	74	200	100	96	NA	1990	1995	160	47	2013	vulnerable	NSS	https://global-factiva-com.proxy.lib.sfu.ca/ha/default.aspx#./!?&_suid=142095789229109185041880700737		Factiva: "fish"AND"monster"	The Hamilton Spectator	Monster		There is a photo of the fish. There was a 2-year commercial ban on northern cod b/c of depleted stock.		recreational	non.tournament	NA	jigging	Chad Pearce		NA	major	vulnerable
55	Gadusmorhua	235	2013	Norway	Norway	arctic	fao27	Gadus	morhua	4.09	0.18	4.29	1	Atlantic cod	Atlantic Cod	152	NA	46.7	63	31	74	200	100	96	NA	1990	1995	160	47	2013	vulnerable	LC	http://www.fieldandstream.com/articles/fishing/2013/05/world-record-cod-caught-norway-full-story		google:gigantic fish	Field & Stream	largest				recreational	non.tournament	NA	rod and reel	Dieter Eisele		NA	major	vulnerable
56	Gadusmorhua	279	1969	English Channel	England	north atlantic	fao27	Gadus	morhua	4.09	0.18	4.29	1	Atlantic cod	cod	NA	NA	8.6	63	31	74	200	100	96	NA	1990	1995	160	47	2013	vulnerable	BH	http://find.galegroup.com.proxy.lib.sfu.ca/dmha/infomark.do?&source=gale&prodId=DMHA&userGroupNAme=sfu_z39&tabID=T003&docPage=article&searchType=AdvancedSearchForm&docId=EE1864579820&type=multipage&contentSet=LTO&version=1.0		fish AND giant OR monster OR huge OR massive	Daily Mail	powerful, giant		weirdo jumped in after the fish when the line broke, swam after it, wrestled it, dragged it back to the boat. What?!	100	recreational	non.tournament	NA		Roger Coltman		NA	major	vulnerable
57	Gadusmorhua	88	2012	England, UK	UK	north atlantic	fao27	Gadus	morhua	4.09	0.18	4.29	1	Atlantic cod	Atlantic cod	NA	NA	16.7	63	31	74	200	100	96	NA	1990	1995	160	47	2013	vulnerable	IMC	http://www.dailymail.co.uk/news/article-2098264/Angler-Marc-Hemsley-breaks-dads-22-year-old-fishing-record-reeling-36lb-monster.html		http://www.underwatertimes.com: 'Monster'		Monster	âI knew as soon as I saw the fish on the deck that it was going to beat my record.		100	recreational	non.tournament	NA	rod and reel	Marc Hemsley		NA	major	vulnerable
58	Gadusmorhua	303	2012	Norway	Norway	arctic	fao27	Gadus	morhua	4.09	0.18	4.29	1	Atlantic cod	cod	145	NA	41.1	63	31	74	200	100	96	NA	1990	1995	160	47	2013	vulnerable	BH	http://www.dailymail.co.uk/news/article-2148477/Angler-catches-largest-cod-fish-caught-Europe-weighing-whopping-91lb.html			Daily Mail	largest			100	recreational	non.tournament	NA	rod and line	Morten Hvam		NA	major	vulnerable
59	Gadusmorhua	283	1967	Brielle, NJ	USA	north atlantic	fao21	Gadus	morhua	4.09	0.18	4.29	1	Atlantic cod	cod	139	girth = 90.17	36.7	63	31	74	200	100	96	NA	1990	1995	160	47	2013	vulnerable	BH	http://search.proquest.com.proxy.lib.sfu.ca/hnpnewyorktimes/docview/118089652/C7EE6E93599544DEPQ/17?accountid=13800		fish AND caught	The New York Times	world-record, largest ever			100	recreational	non.tournament	NA		Joseph Chesla		NA	major	vulnerable
60	Galeocerdocuvier	80	2011	Australia	Australia	oceania	fao71	Galeocerdo	cuvier	4.54	NA	4.42	0.91	tiger shark	Tiger shark	380	NA	450	NA	210	350	750	500	807.4	NA	2005	1991	423	807.4	1964	near.threatened	IMC	http://www.goldcoast.com.au/article/2011/10/13/356835_gold-coast-news.html		http://www.underwatertimes.com: 'Monster'		Monster				incidental	NA	NA				oceanic.shark	commercial	near.threatened
61	Galeocerdocuvier	98	2013	Australia	Australia	oceania	fao71	Galeocerdo	cuvier	4.54	NA	4.42	0.91	tiger shark	Tiger shark	472	NA	NA	NA	210	350	750	500	807.4	NA	2005	1991	423	807.4	1964	near.threatened	IMC	http://www.dailytelegraph.com.au/news/NAtioNAl/surfers-relief-as-monster-tiger-shark-caught-off-yaroomba/story-fndo2iwh-1226551493777		http://www.underwatertimes.com: 'Monster'		Monster				incidental	NA	NA	Drumline			oceanic.shark	commercial	near.threatened
62	Galeocerdocuvier	207	1938	New zealand	New Zealand	oceania	fao81	Galeocerdo	cuvier	4.54	NA	4.42	0.91	tiger shark	Tiger shark	396	jaw:45.72	432.3	NA	210	350	750	500	807.4	NA	2005	1991	423	807.4	1964	near.threatened	LC	http://paperspast.NAtlib.govt.nz/cgi-bin/paperspast?a=d&cl=search&d=NZH19380211.2.136&srpos=159&e=-------10--151----0monster+fish--		monster fish	New Zealand Herald	monster			100	recreational	non.tournament	NA		R. H. Jones		oceanic.shark	commercial	near.threatened
63	Galeocerdocuvier	218	1986	Gulf of Mexico	Mexico	GOM	fao31	Galeocerdo	cuvier	4.54	NA	4.42	0.91	tiger shark	Tiger shark	335	NA	208.7	NA	210	350	750	500	807.4	NA	2005	1991	423	807.4	1964	near.threatened	LC	https://global-factiva-com.proxy.lib.sfu.ca/ha/default.aspx#./!?&_suid=141964130196108891898051369935		giant shark caught	St Petersburg Times	beast	``We tail-roped it, but it was going wild,`` he said. ``We shot it so nobody would get hurt.``	O'Neill's ninth annual shark tourNAment	100	recreational	tournament	NA	rod and reel	Allen Ogle		oceanic.shark	commercial	near.threatened
64	Galeocerdocuvier	242	2014	Texas	USA	GOM	fao31	Galeocerdo	cuvier	4.54	NA	4.42	0.91	tiger shark	Tiger shark	384	NA	367	NA	210	350	750	500	807.4	NA	2005	1991	423	807.4	1964	near.threatened	LC	http://www.thv11.com/story/news/NAtion/2014/08/06/giant-tiger-shark-caught-texas-coast/13670963/		google: giant shark caught	CNN	giant, massively huge	Ryan Spring says he fought the beast for more than eight hours.	This isn't even the biggest shark ever caught in Port Aransas, according to Texas Parks and Wildlife State Department records.	100	recreational	non.tournament	NA	rod and reel	Ryan Spring		oceanic.shark	commercial	near.threatened
65	Galeocerdocuvier	300	2014	Swansea, Australia	Australia	oceania	fao81	Galeocerdo	cuvier	4.54	NA	4.42	0.91	tiger shark	tiger shark	NA	NA	320	NA	210	350	750	500	807.4	NA	2005	1991	423	807.4	1964	near.threatened	BH	http://www.smh.com.au/environment/animals/fishermen-catch-monster-320kilogram-tiger-shark-20140114-30tmk.html		fish caught giant OR big OR monster OR mammoth OR huge	The Sydney Morning Herald	monster			100	recreational	non.tournament	NA	rod and line	Ben (no last NAme given intentioNAlly)		oceanic.shark	commercial	near.threatened
66	Galeocerdocuvier	321	2015	NewSouth Wales, Australia	Australia	oceania	fao81	Galeocerdo	cuvier	4.54	NA	4.42	0.91	tiger shark	tiger shark	600	NA	NA	NA	210	350	750	500	807.4	NA	2005	1991	423	807.4	1964	near.threatened	LC	http://www.dailymail.co.uk/news/article-3194557/Facebook-pictures-emerge-terrifying-SIX-METRE-shark-hauled-board-fishing-boat-Lennox-Head.html		giant shark caught	daily mail UK	enormous, gigantic		picture available	100	unavailable	unavailable	unavailable	rod and reel	Geoff Brooks		oceanic.shark	commercial	near.threatened
67	Galeocerdocuvier	324	2015	South CaroliNA, USA	USA	north atlantic	fao31	Galeocerdo	cuvier	4.54	NA	4.42	0.91	tiger shark	tiger shark	396	NA	362.9	NA	210	350	750	500	807.4	NA	2005	1991	423	807.4	1964	near.threatened	LC	http://wncn.com/2015/08/04/massive-800-lb-shark-caught-off-sc-island/		massive shark caught	WNCN	massive		picture available	100	unavailable	unavailable	unavailable		Mike Huff		oceanic.shark	commercial	near.threatened
68	Galeocerdocuvier	193	1926	New Zealand	New Zealand	oceania	fao81	Galeocerdo	cuvier	4.54	NA	4.42	0.91	tiger shark	Tiger shark	366	girth:182.88	NA	NA	210	350	750	500	807.4	NA	2005	1991	423	807.4	1964	near.threatened	LC	http://paperspast.NAtlib.govt.nz/cgi-bin/paperspast?a=d&cl=search&d=NZH19260507.2.101&srpos=9&e=-------10--1----0monster+fish--		monster fish	New Zealand Herald	monster		misidentified as basking shark	100	unavailable	unavailable	unavailable	unknown	A. Goodhue		oceanic.shark	commercial	near.threatened
69	Heptranchiasperlo	318	2011	New Zealand	New Zealand	oceania	fao81	Heptranchias	perlo	4.16	0.36	4.27	0.64	seven gill shark	Seven gill shark	NA	NA	133	88	75	98	140	100	NA	NA	1991	NA	208	94.8	2011	near.threatened	LC	http://www.outdoorlife.com/blogs/gone-fishin%E2%80%99/2011/02/banjo-playing-kiwi-lands-monster-shark		monster shark caught	Outdoorlife	monster				recreational	tournament	NA	rod and reel	Alan Randle_		NA	minor	near.threatened
70	Hippoglossushippoglossus	46	2005	Norway	Norway	arctic	fao27	Hippoglossus	hippoglossus	4	0.45	4.28	0.74	Atlantic halibut	Atlantic halibut	NA	the head weighed 19 kg	146	122	135	NA	470	NA	320	NA	1986	1986	260	190	2004	endangered	BH	http://search.proquest.com/docview/356156035?accountid=13800		CaNAdian Newsstand database search	Daily Townsman [Cranbrook, BC]	giant	"I had to tow it to land"		100	recreational	non.tournament	NA	hook and line	Harald Skoge		NA	commercial	endangered
71	Hippoglossushippoglossus	65	2008	Norway	Norway	arctic	fao27	Hippoglossus	hippoglossus	4	0.45	4.28	0.74	Atlantic halibut	Halibut	244	NA	201	122	135	NA	470	NA	320	NA	1986	1986	260	190	2004	endangered	IMC	http://www.underwatertimes.com/news.php?article_id=96103214870		http://www.underwatertimes.com: 'Monster'		Monster, record				recreational	non.tournament	NA				NA	commercial	endangered
72	Hippoglossushippoglossus	186	1911	Boston, USA	USA	north atlantic	fao21	Hippoglossus	hippoglossus	4	0.45	4.28	0.74	Atlantic halibut	halibut	NA	NA	113.4	122	135	NA	470	NA	320	NA	1986	1986	260	190	2004	endangered	LC	http://paperspast.NAtlib.govt.nz/cgi-bin/paperspast?a=d&d=ME19110120.2.70		monster fish	Mataura Ensign	monster, gigantic		story told by fisher	uncertain	unavailable	unavailable	unavailable		Mario Salvatore		NA	commercial	endangered
73	Hippoglossushippoglossus	247	2014	Norway	Norway	arctic	fao27	Hippoglossus	hippoglossus	4	0.45	4.28	0.74	Atlantic halibut	Atlantic halibut	274	NA	215	122	135	NA	470	NA	320	NA	1986	1986	260	190	2004	endangered	LC	http://www.grimsbytelegraph.co.uk/Huge-9ft-215kg-halibut-arrives-Grimsby-fish/story-22950397-detail/story.html		giant fish caught		huge, gigantic	"A few thousand fish and chip suppers that will make,"	arrived at grimsby fsh market	100	commercial	unavailable	unavailable		Brian Collins, Daz Taylor and Rob Stansfield from Sea King Seafoods		NA	commercial	endangered
74	Hippoglossushippoglossus	297	2013	Norway	Norway	arctic	fao27	Hippoglossus	hippoglossus	4	0.45	4.28	0.74	Atlantic halibut	Atlantic halibut	274	NA	232.7	122	135	NA	470	NA	320	NA	1986	1986	260	190	2004	endangered	BH	http://www.dailymail.co.uk/news/article-2395387/Fish-chips-tea-Angler-smashes-world-record-catching-37-STONE-halibut.html?ito=feeds-newsxml		fish caught giant OR big OR monster OR mammoth OR huge	Daily Mail	monster, biggest			100	recreational	non.tournament	NA	rod and line	Marco Liebenow		NA	commercial	endangered
75	Hippoglossushippoglossus	155	1998	North Sea - landed at Hull, UK	UK	north atlantic	fao27	Hippoglossus	hippoglossus	4	0.45	4.28	0.74	Atlantic halibut	Atlantic halibut	NA	NA	222.3	122	135	NA	470	NA	320	NA	1986	1986	260	190	2004	endangered	NSS	https://global-factiva-com.proxy.lib.sfu.ca/ha/default.aspx#./!?&_suid=142095638344504252266874536872		Factiva: "fish"AND"monster"	Daily Mirror	Monster, giant		Albert Pougher, a local fishmonger fed 700 people from this one fish.		commercial	industrial	unavailable				NA	commercial	endangered
76	Hippoglossushippoglossus	333	2015	Norway	Norway	arctic	fao27	Hippoglossus	hippoglossus	4	0.45	4.28	0.74	Atlantic halibut	atlantic halibut	200	NA	100	122	135	NA	471	NA	321	NA	1986	1986	260	190	2004	endangered	LC	http://www.thelocal.no/20150603/man-in-norway-catches-fish-too-big-for-boat		giant fish caught	The local no	too big, enormous				recreational	non.tournament	NA	rod and reel	Erik Axner_		NA	commercial	endangered
77	Hippoglossushippoglossus	299	2013	Shetland, UK	UK	arctic	fao27	Hippoglossus	hippoglossus	4	0.45	4.28	0.74	Atlantic halibut	Atlantic halibut	NA	NA	70	122	135	NA	470	NA	320	NA	1986	1986	260	190	2004	endangered	BH	http://www.dailymail.co.uk/news/article-2341179/Freak-11-STONE-halibut-thats-3-times-bigger-usual-caught-fishing-rod-Shetland-coast-sold-restaurant-1-000.html		fish caught giant OR big OR monster OR mammoth OR huge	Daily Mail	whopper, giant		This story epitomizes this whole project - really a very small halibut	100	commercial	unavailable	unavailable		Crabshakk/John Macleod/David Scott		NA	commercial	endangered
78	Hippoglossusstenolepis	314	2011	Homer, Alaska	USA	arctic	fao67	Hippoglossus	stenolepis	4.14	0.24	3.85	0.65	Pacific halibut	Pacific Halibut	NA	NA	159.1	NA	NA	NA	267	NA	363	NA	2001	NA	258	208.2	1996	not.evaluated	LC	http://www.petethomasoutdoors.com/2011/06/fathers-day-fishing-trip-off-alaska-nets-monster-halibut-.html		monster halibut caught		monster				recreational	tournament	NA	rod and reel	Chad Aldridge		NA	major	not.evaluated
79	Hippoglossusstenolepis	315	2011	Alaska	USA	arctic	fao67	Hippoglossus	stenolepis	4.14	0.24	3.85	0.65	Pacific halibut	Pacific Halibut	239	NA	211.4	NA	NA	NA	267	NA	363	NA	2001	NA	258	208.2	1996	not.evaluated	LC	http://www.adn.com/article/southeast-alaska-halibut-catch-may-have-broken-world-record		monster halibut caught	Alaska Dispatch News	monstrous		weight estimated		recreational	tournament	NA	rod and reel	Kent_Carmichael		NA	major	not.evaluated
80	Hippoglossusstenolepis	316	2011	Alaska	USA	arctic	fao67	Hippoglossus	stenolepis	4.14	0.24	3.85	0.65	Pacific halibut	Pacific Halibut	222	NA	152	NA	NA	NA	267	NA	363	NA	2001	NA	258	208.2	1996	not.evaluated	LC	http://www.gofishing.co.uk/Angling-Times/Section/News--Catches/General-News/Monster-halibut-caught-on-first-trip/		monster halibut caught	Angling Times	monstrous				recreational	non.tournament	NA		Annette Gutierrez		NA	major	not.evaluated
81	Hippoglossusstenolepis	42	2004	British Columbia	CaNAda	north pacific	fao67	Hippoglossus	stenolepis	4.14	0.24	3.85	0.65	Pacific halibut	Pacific halibut	188	NA	106.1	NA	NA	NA	267	NA	363	NA	2001	NA	258	208.2	1996	not.evaluated	BH	http://search.proquest.com/docview/357750075?accountid=13800		CaNAdian Newsstand database search	Peace River Block Daily News	behemoth, huge		caught off the coast of Haida Gwaii	100	recreational	non.tournament	NA	hook and line	Greg Bassett		NA	major	not.evaluated
82	Hippoglossusstenolepis	44	2004	British Columbia	CaNAda	north pacific	fao67	Hippoglossus	stenolepis	4.14	0.24	3.85	0.65	Pacific halibut	Pacific halibut	208	NA	138.8	NA	NA	NA	267	NA	363	NA	2001	NA	258	208.2	1996	not.evaluated	BH	http://search.proquest.com/docview/357952135?accountid=13800		CaNAdian Newsstand database search	Daily News [Prince Rupert, BC]	monster, massive			100	recreational	non.tournament	NA	rod and reel	Jerry Shankowski		NA	major	not.evaluated
83	Hippoglossusstenolepis	45	2005	British columbia	CaNAda	north pacific	fao67	Hippoglossus	stenolepis	4.14	0.24	3.85	0.65	Pacific halibut	Pacific halibut	213	NA	147	NA	NA	NA	267	NA	363	NA	2001	NA	258	208.2	1996	not.evaluated	BH	http://search.proquest.com/docview/358095231?accountid=13800		CaNAdian Newsstand database search	Daily News [Prince Rupert, BC]	monster, massive, large			100	recreational	non.tournament	NA	rod and reel	Pierre Monpetit		NA	major	not.evaluated
84	Hippoglossusstenolepis	34	1995	British Columbia	CaNAda	north pacific	fao67	Hippoglossus	stenolepis	4.14	0.24	3.85	0.65	Pacific halibut	Pacific halibut	193	NA	97	NA	NA	NA	267	NA	363	NA	2001	NA	258	208.2	1996	not.evaluated	BH	http://search.proquest.com/docview/267531294?accountid=13800		CaNAdian Newsstand database search	The Province	monster, like a humungous shark		was so big it didn't fit in the boat and had to be towed back	100	recreational	non.tournament	NA	rod and reel	Merril Turpin		NA	major	not.evaluated
85	Hippoglossusstenolepis	71	2009	British columbia	CaNAda	north pacific	fao67	Hippoglossus	stenolepis	4.14	0.24	3.85	0.65	Pacific halibut	Pacific halibut	198	NA	76.2	NA	NA	NA	267	NA	363	NA	2001	NA	258	208.2	1996	not.evaluated	BH	http://search.proquest.com/docview/374785296?accountid=13800		CaNAdian Newsstand database search	The Review [Richmond, BC]	giant, massive		four 25-pound filets	100	recreational	non.tournament	NA	rod and reel	Derek Chichak		NA	major	not.evaluated
86	Hippoglossusstenolepis	72	2009	British Columbia	CaNAda	north pacific	fao67	Hippoglossus	stenolepis	4.14	0.24	3.85	0.65	Pacific halibut	Pacific halibut	NA	NA	61.2	NA	NA	NA	267	NA	363	NA	2001	NA	258	208.2	1996	not.evaluated	BH	http://search.proquest.com/docview/358357601?accountid=13800		CaNAdian Newsstand database search	Courier - Islander [Campbell River, BC]	monster			100	recreational	non.tournament	NA	rod and reel	Jim Hayward		NA	major	not.evaluated
87	Hippoglossusstenolepis	81	2011	Alaska, USA	USA	north pacific	fao67	Hippoglossus	stenolepis	4.14	0.24	3.85	0.65	Pacific halibut	Pacific halibut	NA	NA	159	NA	NA	NA	267	NA	363	NA	2001	NA	258	208.2	1996	not.evaluated	IMC	http://www.petethomasoutdoors.com/2011/06/fathers-day-fishing-trip-off-alaska-nets-monster-halibut-.html		http://www.underwatertimes.com: 'Monster'		Monster			100	recreational	tournament	NA	rod and reel	Chad Aldridge		NA	major	not.evaluated
88	Hippoglossusstenolepis	57	2007	British Columbia	CaNAda	north pacific	fao67	Hippoglossus	stenolepis	4.14	0.24	3.85	0.65	Pacific halibut	Pacific halibut	NA	NA	121.5	NA	NA	NA	267	NA	363	NA	2001	NA	258	208.2	1996	not.evaluated	BH	http://search.proquest.com/docview/269509711?accountid=13800		CaNAdian Newsstand database search	The Province	big, monster		caught by an 84 year old	100	recreational	non.tournament	NA	rod and reel	Fred Ostrander		NA	major	not.evaluated
89	Hippoglossusstenolepis	234	2003	Alaska,USA	USA	arctic	fao67	Hippoglossus	stenolepis	4.14	0.24	3.85	0.65	Pacific halibut	Pacific halibut	249	NA	241.8	NA	NA	NA	267	NA	363	NA	2001	NA	258	208.2	1996	not.evaluated	LC	http://www.seattlepi.com/news/article/What-a-catch-It-may-be-biggest-Pacific-halibut-1124087.php		google:gigantic fish	Associated press	largest, biggest, monster	"It took all five of us to get it on board,"			commercial	industrial	targeted	longline	Barry Davis		NA	major	not.evaluated
90	Hippoglossusstenolepis	240	2014	Alaska, USA	USA	arctic	fao67	Hippoglossus	stenolepis	4.14	0.24	3.85	0.65	Pacific halibut	Pacific halibut	241	NA	218.6	NA	NA	NA	267	NA	363	NA	2001	NA	258	208.2	1996	not.evaluated	LC	http://www.dailymail.co.uk/news/article-2689453/California-man-hooks-massive-482-pound-halibut-WONT-world-record-boat-captain-harpooned-brought-board-ship.html		google: peixe gigante encontrado/giant fish found	daily mail	giant	'The moment I set the hook I hollered, âI got a big one!'		100	recreational	non.tournament	NA	rod and reel	Jack McGuire		NA	major	not.evaluated
91	Hippoglossusstenolepis	271	1910	Santa Monica, USA	USA	north pacific	fao77	Hippoglossus	stenolepis	4.14	0.24	3.85	0.65	Pacific halibut	Halibut	NA	NA	43.6	NA	NA	NA	267	NA	363	NA	2001	NA	258	208.2	1996	not.evaluated	LM	http://cdnc.ucr.edu/cgi-bin/cdnc?a=d&d=LAH19100326.2.99.38.1&srpos=50&e=--1900---1910--en--20--41--txt-txIN-monster+fish------		California Digital Newspaper Collection: monster AND fish	Los Angeles Herald	Monster				recreational	non.tournament	NA	rod and reel	Japanese fishermen		NA	major	not.evaluated
92	Hippoglossusstenolepis	123	1949	Hydaburg, AK	USA	north pacific	fao67	Hippoglossus	stenolepis	4.14	0.24	3.85	0.65	Pacific halibut	Pacific halibut	234	NA	NA	NA	NA	NA	267	NA	363	NA	2001	NA	258	208.2	1996	not.evaluated	BH	http://news.google.com/newspapers?id=erwhAAAAIBAJ&sjid=mZwFAAAAIBAJ&pg=5178%2C3705694		1955 fish AND giant OR massive OR huge Or whopper site:news.google.com/newspapers	Reading Eagle	whopper, giant	"When they ripped open the giant's belly, they found insid[e] a full quart of unopened sherry wine"		100	recreational	non.tournament	NA		Two men and a seven-year old boy		NA	major	not.evaluated
93	Istiompaxindica	33	1992	Australia	Australia	oceania	fao71	Istiompax	indica	4.5	0.41	4.47	0.79	black marlin	black marlin	450	NA	418.2	NA	NA	NA	465	380	750	NA	2001	1987	442	707.6	1953	data.deficient	BH	http://search.proquest.com.proxy.lib.sfu.ca/docview/436644459/7A90A209233D4A31PQ/134?accountid=13800#		CaNAdian Newsstand database search	Toronto Star	enormous, unbelievably huge			100	recreational	non.tournament	NA	rod and reel	Charles Parr		gamefish	commercial	data deficient
94	Istiompaxindica	147	1997	Malaysia -Pulau Pangkor	Malaysia	indo-pacific	fao57	Istiompax	indica	4.5	0.41	4.47	0.79	black marlin	marlin ikan sugi	300	NA	NA	NA	NA	NA	465	380	750	NA	2001	1987	442	707.6	1953	data.deficient	NSS	https://global-factiva-com.proxy.lib.sfu.ca/ha/default.aspx#./!?&_suid=1420930582881020711081172339618		Factiva: "fish"AND"caught"AND("big"OR"huge"OR"monster")	The New Straits Times	Whopping catch, huge		Fish was sold to a local fishmonger; Fish is apparently rare in waters near Pangkor		commercial	artisanal	bycatch	drift-net	Jusoh Musa and Osman Musa		gamefish	commercial	data deficient
95	Istiompaxindica	151	1992	Queensland, Australia - near Dunk Island	Australia	oceania	fao71	Istiompax	indica	4.5	0.41	4.47	0.79	black marlin	Black marlin	450	NA	417.3	NA	NA	NA	465	380	750	NA	2001	1987	442	707.6	1953	data.deficient	NSS	https://global-factiva-com.proxy.lib.sfu.ca/ha/default.aspx#./!?&_suid=142093636974801595788865815848		Factiva: "fish"AND"caught"AND("big"OR"huge"OR"monster")	Toronto Star	Monster, giant, unbelievably huge, enormous	"I'd had more luck in a single day than most big-game fishermen have in a lifetime.""It was a monster fish."			recreational	non.tournament	NA				gamefish	commercial	data deficient
96	Istiompaxindica	195	1927	New Zealand	New Zealand	oceania	fao81	Istiompax	indica	4.5	0.41	4.47	0.79	black marlin	black Marlin	NA	NA	340.2	NA	NA	NA	465	380	750	NA	2001	1987	442	707.6	1953	data.deficient	LC	http://paperspast.NAtlib.govt.nz/cgi-bin/paperspast?a=d&cl=search&d=AS19270315.2.135&srpos=41&e=-------10--41----0monster+fish--		monster fish	Auckland Star	monster, largest			100	recreational	non.tournament	NA		Ross Martin		gamefish	commercial	data deficient
97	Istiompaxindica	101	2013	Mozambique	Mozambique	indo-pacific	fao51	Istiompax	indica	4.5	0.41	4.47	0.79	black marlin	black marlin	340	NA	461.8	NA	NA	NA	465	380	750	NA	2001	1987	442	707.6	1953	data.deficient	BH	http://www.grindtv.com/outdoor/NAture/post/lady-angler-realizes-dream-by-catching-grander/		Google News: "caught AND fish AND giant OR monster"	GrindTV	grander	_This fish may surprise us boys,	died during struggle	100	recreational	non.tournament	NA	rod and reel	Stephanie Choate		gamefish	commercial	data deficient
98	Istiompaxindica	273	1953	Australia	Australia	oceania	fao71	Istiompax	indica	4.5	0.41	4.47	0.79	black marlin	Black Marlin	NA	NA	709.1	NA	NA	NA	465	380	750	NA	2001	1987	442	707.6	1953	data.deficient	LM	http://search.proquest.com/hnpnewyorktimes/docview/120147008/A401E275B0A045A1PQ/37?accountid=13800		ProQuest Historical Newspapers: giant AND fish	The New York Times	world record				recreational	tournament	NA	rod and reel	Alfred C. Glassell Jr.		gamefish	commercial	data deficient
99	Istiompaxindica	301	2012	Queensland, Australia	Australia	oceania	fao71	Istiompax	indica	4.5	0.41	4.47	0.79	black marlin	black marlin	NA	NA	544	NA	NA	NA	465	380	750	NA	2001	1987	442	707.6	1953	data.deficient	BH	http://www.telegraph.co.uk/news/earth/wildlife/9655560/Giant-Black-Marlin-weighing-over-half-a-tonne-caught-off-Australian-coast.html		fish caught giant OR big OR monster OR mammoth OR huge	The Telegraph UK	giant, monster			100	recreational	non.tournament	NA	rod and line	Douglas Perry		gamefish	commercial	data deficient
100	Istiompaxindica	200	1930	New Zealand	New Zealand	oceania	fao81	Istiompax	indica	4.5	0.41	4.47	0.79	black marlin	black marlin	NA	NA	340.2	NA	NA	NA	465	380	750	NA	2001	1987	442	707.6	1953	data.deficient	LC	http://paperspast.NAtlib.govt.nz/cgi-bin/paperspast?a=d&cl=search&d=AS19300317.2.129&srpos=100&e=-------10--91----0monster+fish--		monster fish	Auckland Star	monster		largest caught at that season and anywhere at the time		recreational	non.tournament	NA		R. B. S. Watson		gamefish	commercial	data deficient
101	Isurusoxyrinchus	43	2004	Nova Scotia	CaNAda	north atlantic	fao21	Isurus	oxyrinchus	4.5	NA	4.32	0.78	shortfin mako	Shortfin mako	333	25 years old	490.8	278	275	285	400	270	505.8	NA	1998	1991	335	553.8	2001	vulnerable	BH	http://search.proquest.com/docview/361902456?accountid=13800		CaNAdian Newsstand database search	Prince George Citizen	big, largest		shark was caught in 2004 Yarmouth Shark Scramble, article written in 2008	100	recreational	tournament	NA	rod and reel	Jamie Doucette		oceanic.shark	minor	vulnerable
102	Isurusoxyrinchus	55	2007	FL, USA	USA	GOM	fao31	Isurus	oxyrinchus	4.5	NA	4.32	0.78	shortfin mako	Shortfin mako	335	NA	383	278	275	285	400	270	505.8	NA	1998	1991	335	553.8	2001	vulnerable	IMC	http://www.underwatertimes.com/news.php?article_id=78196421050		http://www.underwatertimes.com: 'Monster'	Northwest Florida Daily News	Monster		My ID		recreational	tournament	NA		Adlee Bruner		oceanic.shark	minor	vulnerable
103	Isurusoxyrinchus	66	2008	FL, USA	USA	GOM	fao31	Isurus	oxyrinchus	4.5	NA	4.32	0.78	shortfin mako	Mako	341	NA	238	278	275	285	400	270	505.8	NA	1998	1991	335	553.8	2001	vulnerable	IMC	http://www.wjhg.com/news/headlines/33540764.html		http://www.underwatertimes.com: 'Monster'		Monster	my reel is sounding like a chain saw gone crazy			recreational	non.tournament	NA				oceanic.shark	minor	vulnerable
104	Isurusoxyrinchus	89	2012	Australia	Australia	oceania	fao81	Isurus	oxyrinchus	4.5	NA	4.32	0.78	shortfin mako	Shortfin mako	330	200 cm girth	NA	278	275	285	400	270	505.8	NA	1998	1991	335	553.8	2001	vulnerable	IMC	http://www.heraldsun.com.au/ipad/giant-shark-the-catch-of-a-lifetime/story-fn6bfkm6-1226341217631		http://www.underwatertimes.com: 'Monster'		Monster, giant		My ID		recreational	non.tournament	NA	rod and line	Sean Heinemann		oceanic.shark	minor	vulnerable
105	Isurusoxyrinchus	118	2014	New Hampshire	USA	north atlantic	fao21	Isurus	oxyrinchus	4.5	NA	4.32	0.78	shortfin mako	Shortfin mako	213	NA	92.1	278	275	285	400	270	505.8	NA	1998	1991	335	553.8	2001	vulnerable	BH	http://www.unionleader.com/article/20140628/NEWHAMPSHIRE03/140629080&source=RSS		Google News: "caught AND fish AND giant OR monster"	Union Leader - New Hampshire	big	This article is full of replulsive, disheartening quotes. Too many to list.	It was worth $7,000 prize money	100	recreational	tournament	NA	rod and reel	Patrick Rivard, Jenny Siekmann		oceanic.shark	minor	vulnerable
106	Isurusoxyrinchus	120	2014	LouisiaNA	USA	GOM	fao31	Isurus	oxyrinchus	4.5	NA	4.32	0.78	shortfin mako	Shortfin mako	298	NA	263.1	278	275	285	400	270	505.8	NA	1998	1991	335	553.8	2001	vulnerable	BH	http://www.nola.com/outdoors/index.ssf/2014/12/venice_angler_boats_louisiaNAs.html		Google News: "caught AND fish AND giant OR monster"	The Times-Picayune [New Orleans, LA]	giant, massive			100	recreational	non.tournament	NA	rod and reel	Kevin Beach		oceanic.shark	minor	vulnerable
107	Isurusoxyrinchus	194	1927	Cae Brett, New Zealand	New Zealand	oceania	fao81	Isurus	oxyrinchus	4.5	NA	4.32	0.78	shortfin mako	Mako shark	NA	NA	261.7	278	275	285	400	270	505.8	NA	1998	1991	335	553.8	2001	vulnerable	LC	http://paperspast.NAtlib.govt.nz/cgi-bin/paperspast?a=d&cl=search&d=NZH19270120.2.42&srpos=7&e=-------10--1----2giant+fish--		giant fish	New Zealand Herald	giant			100	recreational	non.tournament	NA		F. B. Lewis		oceanic.shark	minor	vulnerable
108	Isurusoxyrinchus	221	1988	California, USA	USA	north pacific	fao77	Isurus	oxyrinchus	4.5	NA	4.32	0.78	shortfin mako	Mako shark	305	NA	311.6	278	275	285	400	270	505.8	NA	1998	1991	335	553.8	2001	vulnerable	LC	https://global-factiva-com.proxy.lib.sfu.ca/ha/default.aspx#./!?&_suid=1419641753656043340782122686505		monster shark	Orange County Register	monster	"I still don't know how I did it,"			recreational	non.tournament	NA	hook and line	Even Bass		oceanic.shark	minor	vulnerable
109	Isurusoxyrinchus	231	2013	Southern California, USA	USA	north pacific	fao77	Isurus	oxyrinchus	4.5	NA	4.32	0.78	shortfin mako	shortfin Mako	335	NA	600.1	278	275	285	400	270	505.8	NA	1998	1991	335	553.8	2001	vulnerable	LC	http://www.dailymail.co.uk/news/article-2336688/TV-crew-caught-biggest-mako-shark-sparks-outrage-animal-activists-world-upset-didnt-release-1323lb-sea-monster.html		google: giant shark caught	daily mail online	massive, record-breaking	"Encountering one this big is rare,	'biggest mako shark ever'_	100	recreational	non.tournament	NA	rod and reel	Jason Johnston		oceanic.shark	minor	vulnerable
110	Isurusoxyrinchus	244	2014	Florida, USA	USA	GOM	fao31	Isurus	oxyrinchus	4.5	NA	4.32	0.78	shortfin mako	Mako shark	335	NA	365.1	278	275	285	400	270	505.8	NA	1998	1991	335	553.8	2001	vulnerable	LC	http://www.telegraph.co.uk/news/earth/wildlife/10781391/Fisherman-catch-record-breaking-805lb-Mako-Shark-in-florida.html		google: giant shark caught	the telegraph UK	huge, mammoth	"Joey fought it for over an hour. It jumped out of the water twice and then Kenny Peterson tail-roped it."	eaten by fishermen (barbecue)	100	recreational	non.tournament	NA	hauling	Joey Polk		oceanic.shark	minor	vulnerable
111	Isurusoxyrinchus	292	1977	Montauk, USA	USA	north atlantic	fao21	Isurus	oxyrinchus	4.5	NA	4.32	0.78	shortfin mako	Mako Shark	396	NA	471.3	278	275	285	400	270	505.8	NA	1998	1991	335	553.8	2001	vulnerable	BH	http://search.proquest.com.proxy.lib.sfu.ca/hnpnewyorktimes/docview/123155744/89FCFF7807444059PQ/1?accountid=13800		mako	The New York Times	scale-breaking			100	recreational	non.tournament	NA	rod and reel	Jimmy George		oceanic.shark	minor	vulnerable
112	Isurusoxyrinchus	317	2011	New Zealand	New Zealand	oceania	fao81	Isurus	oxyrinchus	4.5	NA	4.32	0.78	shortfin mako	Mako	NA	NA	324	278	275	285	400	270	505.8	NA	1998	1991	335	553.8	2001	vulnerable	LC	http://www.stuff.co.nz/sport/fishing/news/4748613/Monster-mako-just-misses-world-mark		Monster mako caught	New Zealand Fishing News	monster				recreational	non.tournament	NA	rod and reel	_Dean Pollock_		oceanic.shark	minor	vulnerable
113	Isurusoxyrinchus	339	2015	New Jersey, USA	USA	north atlantic	fao21	Isurus	oxyrinchus	4.5	NA	4.32	0.78	shortfin mako	Mako shark	NA	NA	372	278	275	285	400	270	505.8	NA	1998	1991	335	553.8	2001	vulnerable	LC	http://www.outdoorlife.com/blogs/gone-fishin%E2%80%99/monster-mako-shark-caught-new-jersey		monster mako caught	Outdoorlife	monster, massive		pic		recreational	non.tournament	NA	rod and reel	Gary Blakla_		oceanic.shark	minor	vulnerable
114	Isurusoxyrinchus	340	2015	Port Aransas, USA	USA	GOM	fao31	Isurus	oxyrinchus	4.5	NA	4.32	0.78	shortfin mako	Mako shark	NA	NA	212.3	278	275	285	400	270	505.8	NA	1998	1991	335	553.8	2001	vulnerable	LC	http://www.portasouthjetty.com/news/2015-11-19/Fishing/Monster_mako_caught_offshore.html		monster mako caught	Port Arkansas south jetty	monster				recreational	non.tournament	NA	rod and reel	Spencer Gedon_and Kevin Kashwer		oceanic.shark	minor	vulnerable
115	Isurusoxyrinchus	341	2015	Gulf Coast, USA	USA	north atlantic	fao31	Isurus	oxyrinchus	4.5	NA	4.32	0.78	shortfin mako	Mako shark	335	NA	365.14	278	275	285	400	270	505.8	NA	1998	1991	335	553.8	2001	vulnerable	LC	http://www.pnj.com/story/news/2014/04/16/shark-caught-in-local-waters/7805801/		monster mako caught	Pensacola News JourNAl	monster		partial pic		recreational	non.tournament	NA	rod and reel	Earnie Polk		oceanic.shark	minor	vulnerable
116	Isurusoxyrinchus	342	2015	Florida. USA	USA	north atlantic	fao31	Isurus	oxyrinchus	4.5	NA	4.32	0.78	shortfin mako	Mako shark	305	NA	272.15	278	275	285	400	270	505.8	NA	1998	1991	335	553.8	2001	vulnerable	LC	http://www.techtimes.com/articles/38664/20150311/600-pound-mako-shark-caught-by-fisherman-off-florida-coast.htm		monster mako caught	Tech Times	biggest fish, beast		pic		recreational	non.tournament	NA	rod and reel	Matt Pemberton		oceanic.shark	minor	vulnerable
117	Isurusoxyrinchus	343	2015	Victoria, australia	Australia	oceania	fao57	Isurus	oxyrinchus	4.5	NA	4.32	0.78	shortfin mako	Mako shark	330	girth:200	NA	278	275	285	400	270	505.8	NA	1998	1991	335	553.8	2001	vulnerable	LC	http://www.heraldsun.com.au/ipad/giant-shark-the-catch-of-a-lifetime/story-fn6bfkm6-1226341217631		monster mako caught	Herald Sun	monster		pic		recreational	non.tournament	NA	rod and reel	Sean Heinemann		oceanic.shark	minor	vulnerable
118	Isurusoxyrinchus	47	2006	FL, USA	USA	GOM	fao31	Isurus	oxyrinchus	4.5	NA	4.32	0.78	shortfin mako	Shortfin mako	305	NA	342	278	275	285	400	270	505.8	NA	1998	1991	335	553.8	2001	vulnerable	IMC	http://www.underwatertimes.com/news.php?article_id=31001754296		http://www.underwatertimes.com: 'Monster'		Monster		(Monster used in UWT, not in article), my ID		recreational	non.tournament	NA		Captain Cory Burlew		oceanic.shark	minor	vulnerable
119	Lamnanasus	295	2012	Cornwall, UK	UK	north atlantic	fao27	Lamna	nasus	4.57	NA	4.36	0.69	porbeagle	porbeagle	305	2 ft wide	249.5	175	170	180	350	244	230	NA	1978	2001	249	230	1993	vulnerable	BH	http://www.dailymail.co.uk/news/article-2152037/UKs-biggest-landed-shark-caught-2-fishermen-reel-largest-shark-caught-British-waters.html		fish caught giant OR big OR monster OR mammoth OR huge	Daily Mail	monster, massive		weight estimated by measurements by The Shark Trust	100	recreational	non.tournament	NA	rod and line	Wayne Comben and Graeme Pullen		oceanic.shark	commercial	vulnerable
120	Latescalcarifer	54	2007	Australia	Australia	oceania	fao71	Lates	calcarifer	unavailable	unavailable	3.83	0.6	barramundi	Barramundi	122	NA	NA	NA	29	60	200	150	60	NA	1993	1989	134	44.6	2010	not.evaluated	IMC	http://www.news.com.au/breaking-news/monster-barramundi-jumps-into-mans-lap/story-e6frfkp9-1111114835789		http://www.underwatertimes.com: 'Monster'		Monster	This barra just lined me up and came at me like a hole in one			incidental	NA	NA				NA	major	not.evaluated
121	Lophiusamericanus	2	1879	New York	USA	north atlantic	fao21	Lophius	americanus	4.51	0.3	unavailable	unavailable	American angler	Frog Fish	109	45.72 cm across the head	NA	47	NA	NA	120	90	22.6	NA	1986	2001	NA	NA	NA	not.evaluated	KJ	http://chroniclingamerica.loc.gov/lccn/sn83030272/1879-11-30/ed-1/seq-1/#date1=1836&sort=relevance&rows=20&words=caught+fish+monster&searchType=basic&sequence=0&index=12&state=&date2=1922&proxtext=monster%2Bfish%2Bcaught&y=14&x=5&dateFilterType=yearRange&page=2		http://chroniclingamerica.loc.gov/ search: "Monster Fish Caught"		Monster		Confirm ID based on description		incidental	NA	NA	origiNAlly with a pole until it sNApped and then with a boat hook			NA	major	not.evaluated
122	Lutjanuscyanopterus	248	2014	Alabama, USA	USA	GOM	fao31	Lutjanus	cyanopterus	4.36	0.51	3.99	0.77	Cubera snapper	Cubera snapper	122	NA	38.5	NA	NA	NA	160	90	57	NA	1985	1994	145	56.6	2007	vulnerable	LC	http://bleacherreport.com/articles/2129534-giant-cubera-sNApper-caught-in-alabama-crushes-state-record-by-32-pounds		giant fish caught		giant	I told him, 'That one's going to have a shot at being a state record.'		100	recreational	non.tournament	NA	rod and reel	Brett Rutledge		NA	commercial	vulnerable
123	Lutjanussebae	115	2014	Seychelles	Seychelles	indo-pacific	fao51	Lutjanus	sebae	4.09	0.4	3.86	0.62	Emperor red snapper	Emperor red snapper	91	NA	12	54	49	NA	116	60	32.7	NA	1990	1990	92	17.9	1999	not.evaluated	BH	http://www.northwichguardian.co.uk/news/11128596.Giant_catch_wasn_t_a_fishy_tale_for_John/?ref=var_0		Google News: "caught AND fish AND giant OR monster"	The Northwich Guardian	giant, gigantic, marine monster		It was reported by a UK fish monger, but caught in the Seychelles. They call it a red sNApper but has to be the Emperor red sNApper (Indian Ocean species), not the Atlantic red sNApper. There is a picture though, so more verification possibe	80	commercial	unavailable	unavailable	unknown	Jon Moore		NA	commercial	not.evaluated
124	Makairamazara	272	1954	Hawaii	USA	north pacific	fao77	Makaira	mazara	NA	NA	4.46	0.89	Indo-Pacific blue marlin	silver marlin	198	NA	64.1	NA	NA	NA	500	350	170	NA	1988	1993	490	624	NA	not.evaluated	LM	http://cdnc.ucr.edu/cgi-bin/cdnc?a=d&d=SN19540326.2.16&srpos=46&e=--1950---1980--en--20--41--txt-txIN-fish------		California Digital Newspaper Collection: fish	Sausalito News	Big				recreational	non.tournament	NA	rod and reel	M.S. Cowens		gamefish	commercial	not.evaluated
125	Makairamazara	108	2013	Australia	Australia	oceania	fao71	Makaira	mazara	NA	NA	4.46	0.89	Indo-Pacific blue marlin	Pacific blue marlin	NA	NA	490	NA	NA	NA	500	350	170	NA	1988	1993	490	624	NA	not.evaluated	IMC	http://www.townsvillebulletin.com.au/article/2008/10/23/18341_hpnews.html		http://www.underwatertimes.com: 'Monster'		Record, monster				recreational	non.tournament	NA				gamefish	commercial	not.evaluated
126	Makairamazara	210	1970	Oahu, Hawaii, USA	USA	north pacific	fao77	Makaira	mazara	NA	NA	4.46	0.89	Indo-Pacific blue marlin	pacific blue Marlin	457	NA	818.7	NA	NA	NA	500	350	170	NA	1988	1993	490	624	NA	not.evaluated	LC	https://global-factiva-com.proxy.lib.sfu.ca/ha/default.aspx#./!?&_suid=141964216525409894275444094092		largerst fish caught	The new york times	largest fish	is reputed to be largest fish			recreational	non.tournament	NA	rod and reel	charter boat off Oahu		gamefish	commercial	not.evaluated
127	Makairamazara	309	2011	Cabo San Lucas, Mexico	Mexico	north pacific	fao77	Makaira	mazara	NA	NA	4.46	0.89	Indo-Pacific blue marlin	pacific blue Marlin	NA	NA	550	NA	NA	NA	500	350	170	NA	1988	1993	490	624	NA	not.evaluated	LC	http://www.petethomasoutdoors.com/2011/09/giant-marlin-landed-off-cabo-san-lucas-after-28-hour-battle.html		giant fish caught		giant	That was the hardest thing I ever did in my life by far,			recreational	non.tournament	NA	rod and reel	Richard Biehl		gamefish	commercial	not.evaluated
128	Makairamazara	41	2004	Hawaii	USA	north pacific	fao77	Makaira	mazara	NA	NA	4.46	0.89	Indo-Pacific blue marlin	Pacific blue marlin	NA	NA	235	NA	NA	NA	500	350	170	NA	1988	1993	NA	NA	NA	not.evaluated	BH	http://search.proquest.com/docview/375968473?accountid=13800	http://www.fishbase.org/Summary/speciesSummary.php?ID=218&AT=pacific+blue+marlin	CaNAdian Newsstand database search	The Interior News [Smithers, BC]	mammoth		all-women fishing competiton/fund-raiser	100	recreational	tournament	NA	unknown	Michelle Thomas		gamefish	commercial	not.evaluated
129	Makairanigricans	304	2012	Exmouth, Western Australia	Australia	oceania	fao57	Makaira	nigricans	4.49	0.29	4.39	0.63	blue marlin	blue marlin	420	girth = 170	330.1	NA	NA	NA	500	350	636	NA	1988	1993	490	624	1982	vulnerable	BH	https://au.news.yahoo.com/thewest/wa/a/15293572/seven-hour-battle-reels-in-giant-fish/		fish caught in australia (2012)	The West Australian	giant, massive			100	recreational	non.tournament	NA	rod and line	Rowan Smith		gamefish	commercial	vulnerable
130	Makairanigricans	328	2015	Kona, Hawaii	USA	north pacific	fao77	Makaira	nigricans	4.49	0.29	4.39	0.63	blue marlin	Blue Marlin	NA	NA	620.5	NA	NA	NA	500	350	636	NA	1988	1993	490	624	1982	vulnerable	LC	http://espn.go.com/sportsNAtion/post/_/id/13349624/fisherman-reels-1368-pound-giant-blue-marlin		giant fish caught	ESPN	giant		picture available		recreational	tournament	NA	rod and reel	Darrel Omori		gamefish	commercial	vulnerable
131	Makairanigricans	82	2011	Bahamas	Bahamas	GOM	fao31	Makaira	nigricans	4.49	0.29	4.39	0.63	blue marlin	Atlantic blue marlin	NA	NA	507.6	NA	50	NA	500	290	636	NA	1995	2001	490	624	1982	vulnerable	IMC	http://www.petethomasoutdoors.com/2011/07/bahamas-angler-sets-records-with-catch-of-1119-pound-marlin.html		http://www.underwatertimes.com: 'Monster'		Record, monstrous			100	recreational	tournament	NA	rod and reel	Dave Albury		gamefish	commercial	vulnerable
132	Makairanigricans	136	1956	Bimini, Bahamas	Bahamas	GOM	fao31	Makaira	nigricans	4.49	0.29	4.39	0.63	blue marlin	blue marlin	NA	NA	201.9	NA	50	NA	500	290	636	NA	1995	2001	490	624	1982	vulnerable	BH	http://search.proquest.com.proxy.lib.sfu.ca/hnpwashingtonpost/docview/148814319/1D6945CC452248DDPQ/6?accountid=13800#		caught AND fish AND giant OR massive OR huge OR whopper	Washington Post	biggest, giant			100	recreational	tournament	NA		SJ Henry		gamefish	commercial	vulnerable
133	Makairanigricans	160	1982	New Jersey	USA	north atlantic	fao21	Makaira	nigricans	4.49	0.29	4.39	0.63	blue marlin	blue marlin	NA	NA	424.1	NA	50	NA	500	290	636	NA	1995	2001	490	624	1982	vulnerable	AB	https://global-factiva-com.ezproxy.library.ubc.ca/ga/default.aspx		Factiva: fish and (monster or huge or giant or mammoth or enormous or record or large or largest)	The New York Times	big				recreational	non.tournament	NA	rod and reel	Francis (Frank) Janusz		gamefish	commercial	vulnerable
134	Makairanigricans	171	1974	North CaroliNA(Outer Banks)	USA	north atlantic	fao31	Makaira	nigricans	4.49	0.29	4.39	0.63	blue marlin	Atlantic blue marlin	NA	NA	518	NA	50	NA	500	290	636	NA	1995	2001	490	624	1982	vulnerable	KJ	http://search.proquest.com.proxy.lib.sfu.ca/docview/120047374/116583147C234863PQ/3?accountid=13800		Proquest Historical Newspapers - http://search.proquest.com.proxy.lib.sfu.ca/?accountid=13800&selectids=1007155,1007154,1006359: fish AND (giant OR gigantic OR monster OR mammoth OR huge) AND (catch OR caught)	New York Times	giant, record, great		Cool picture	100	recreational	non.tournament	NA	trolling	Jack Herrington		gamefish	commercial	vulnerable
135	Makairanigricans	172	1975	Hatteras Inlet, North CaroliNA(Outer Banks)	USA	north atlantic	fao31	Makaira	nigricans	4.49	0.29	4.39	0.63	blue marlin	Atlantic blue marlin	442	NA	512	NA	50	NA	500	290	636	NA	1995	2001	490	624	1982	vulnerable	KJ	http://search.proquest.com.proxy.lib.sfu.ca/docview/146371689/C7E45866D7374438PQ/11?accountid=13800		Proquest Historical Newspapers - http://search.proquest.com.proxy.lib.sfu.ca/?accountid=13800&selectids=1007155,1007154,1006359: fish AND (giant OR gigantic OR monster OR mammoth OR huge) AND (catch OR caught)	The Washington Post	giant, big, record			100	recreational	non.tournament	NA	rod and reel	Dr. Fulton Katz		gamefish	commercial	vulnerable
136	Makairanigricans	223	1989	Bermuda	Bermuda	north atlantic	fao31	Makaira	nigricans	4.49	0.29	4.39	0.63	blue marlin	Atlantic Blue Marlin	480	NA	539.8	NA	50	NA	500	290	636	NA	1995	2001	490	624	1982	vulnerable	LC	https://global-factiva-com.proxy.lib.sfu.ca/ha/default.aspx#./!?&_suid=1419646391228043640113016590476		largerst fish caught	PR Newswire	giant	"As we struggled to reel the giant fish onto the boat, the post sNApped and the marlin fell back into the water.	The blue marlin was just 92 pounds short of the world record caught off the cost of St. Thomas, the U.S. Virgin Islands in 1977 and weighed 76 pounds heavier and stretched an entire foot longer than the former Bermuda record.	100	recreational	non.tournament	NA	mold craft soft plug with two, 4-inch hooks	Blair Bundt		gamefish	commercial	vulnerable
137	Makairanigricans	250	2014	Texas, USA	USA	GOM	fao31	Makaira	nigricans	4.49	0.29	4.39	0.63	blue marlin	Marlin	NA	NA	316.2	NA	50	NA	500	290	636	NA	1995	2001	490	624	1982	vulnerable	LC	http://abc13.com/hobbies/what-a-catch-giant-marlin-caught-off-freeport/264503/		giant fish caught	abc news	giant		Officials say the fish is so large they had to use a large forklift to move it onto the Freeport MariNA, and a major large scale fish was called in for the weighing.	uncertain (video)	recreational	non.tournament	NA		Brandon Perthuis (made pic)		gamefish	commercial	vulnerable
138	Makairanigricans	281	1962	Hatteras, NC	USA	north atlantic	fao31	Makaira	nigricans	4.49	0.29	4.39	0.63	blue marlin	blue marlin	427	girth = 172.72	367.4	NA	50	NA	500	290	636	NA	1995	2001	490	624	1982	vulnerable	BH	http://search.proquest.com.proxy.lib.sfu.ca/hnpnewyorktimes/docview/115752801/pageviewPDF/C7EE6E93599544DEPQ/29?accountid=13800		fish AND caught	The New York Times	biggest ever			100	recreational	non.tournament	NA		Gary Stukes		gamefish	commercial	vulnerable
139	Makairanigricans	282	1961	Hatteras, NC	USA	north atlantic	fao31	Makaira	nigricans	4.49	0.29	4.39	0.63	blue marlin	blue marlin	NA	NA	178.3	NA	50	NA	500	290	636	NA	1995	2001	490	624	1982	vulnerable	BH	http://search.proquest.com.proxy.lib.sfu.ca/hnpnewyorktimes/docview/115386995/pageviewPDF/C7EE6E93599544DEPQ/6?accountid=13800		fish AND caught	The New York Times	largest			100	recreational	non.tournament	NA		Jack Christiansen		gamefish	commercial	vulnerable
140	Makairanigricans	105	2013	Hawaii (KoNA)	USA	north pacific	fao77	Makaira	nigricans	4.49	0.29	4.39	0.63	blue marlin	Pacific blue marlin	NA	NA	454.5	NA	NA	NA	500	350	636	NA	1988	1993	490	624	1982	vulnerable	IMC	http://www.petethomasoutdoors.com/2013/04/koNA-catch-of-958-pound-blue-marlin-could-be-a-world-record.html		http://www.underwatertimes.com/ 22 Apr 13		World record	The front half of the fish was molded by a local taxidermist to make a head mount for Alex, and the back half was sold for marlin jerky	eight pounds heavier than the current women's record in the 130-pound-test line category.		recreational	non.tournament	NA				gamefish	commercial	vulnerable
141	Mantabirostris	1	1875	NY	USA	north atlantic	fao21	Manta	birostris	NA	NA	3.46	0.5	giant manta	Devil Fish	457	Width 487.68, fins 121.92 long, tail same in length, open mouth in width 60.96 and 45.72 in length, feeler 30.48 wide 60.96 long	NA	NA	380	460	NA	NA	3000	NA	NA	1986	NA	NA	NA	vulnerable	KJ	http://chroniclingamerica.loc.gov/lccn/sn84020109/1875-10-07/ed-1/seq-1/#date1=1836&sort=relevance&rows=20&words=caught+fish+monster&searchType=basic&sequence=0&index=4&state=&date2=1922&proxtext=monster%2Bfish%2Bcaught&y=14&x=5&dateFilterType=yearRange&page=2		http://chroniclingamerica.loc.gov/ search: "Monster Fish Caught"		Monster				incidental	NA	NA	harpoon			megafauna	minor	vulnerable
142	Mantabirostris	22	1917	Miami	USA	GOM	fao31	Manta	birostris	NA	NA	3.46	0.5	giant manta	Devil Fish/Giant Ray	NA	482.6 cm wide	1360.7	NA	380	460	NA	NA	3000	NA	NA	1986	NA	NA	NA	vulnerable	KJ	http://chroniclingamerica.loc.gov/lccn/sn85058396/1917-12-04/ed-1/seq-6/#date1=1836&index=6&rows=20&words=caught+fish+giant&searchType=basic&sequence=0&state=&date2=1922&proxtext=giant%2Bfish+caught&y=19&x=8&dateFilterType=yearRange&page=1	http://fishbase.org/summary/Manta-birostris.html	http://chroniclingamerica.loc.gov/ search: "Giant Fish Caught"	The Ogden Standard	3000 pounds of fish food all in one piece, gigantic fish	"Harpooned once and shot seven times with a shot gun"		100	recreational	non.tournament	NA	Harpoon	Captain Newman		megafauna	minor	vulnerable
143	Mantabirostris	28	1947	ChiNA- Chusan Archipelago	China	north pacific	fao61	Manta	birostris	NA	NA	3.46	0.5	giant manta	Manta	NA	45.72 across	1360.7	NA	380	460	NA	NA	3000	NA	NA	1986	NA	NA	NA	vulnerable	KJ	http://search.proquest.com.proxy.lib.sfu.ca/docview/107870252/13EA959CCE317B77039/5?accountid=13800				Giant	"300 pounds of fish in its mouth when caught"	Really cool picture		commercial	unavailable	bycatch	? see picture			megafauna	minor	vulnerable
144	Mantabirostris	29	1956	Mexico - off Tampico	Mexico	GOM	fao31	Manta	birostris	NA	NA	3.46	0.5	giant manta	Ray fish	NA	NA	505.8	NA	380	460	NA	NA	3000	NA	NA	1986	NA	NA	NA	vulnerable	KJ	http://search.proquest.com.proxy.lib.sfu.ca/docview/113865210/13EA959CCE317B77039/7?accountid=13800				Giant				commercial	unavailable	bycatch	in shrimp nets			megafauna	minor	vulnerable
145	Mantabirostris	134	1955	Hong Kong	China	north pacific	fao61	Manta	birostris	NA	NA	3.46	0.5	giant manta	giant ray	NA	wingspan 548.64	907.2	NA	380	460	NA	NA	3000	NA	NA	1986	NA	NA	NA	vulnerable	BH	http://search.proquest.com.proxy.lib.sfu.ca/hnpwashingtonpost/docview/148705678/671B3CADC56B4717PQ/4?accountid=13800#		caught AND fish AND giant OR massive OR huge OR whopper	Washington Post	giant	"The fish dragged the fishermen's craft [40-ft shrimp boat] in circles for almost an hour before it tired"		?	commercial	industrial	bycatch		Hong Kong shrimp boat		megafauna	minor	vulnerable
146	Mantabirostris	203	1933	Pakistan	Pakistan	indo-pacific	fao51	Manta	birostris	NA	NA	3.46	0.5	giant manta	Giant Manta ray	640	670 cm;121.92 cm across mouth	2268	NA	380	460	NA	NA	3000	NA	NA	1986	NA	NA	NA	vulnerable	LC	http://paperspast.NAtlib.govt.nz/cgi-bin/paperspast?a=d&cl=search&d=AS19331223.2.135&srpos=161&e=-------10--161----0monster+fish--		monster fish	Auckland Star	monster		description suggesting a manta ray		recreational	non.tournament	NA	harpoon	N. A. Tombazi		megafauna	minor	vulnerable
147	Mantabirostris	334	2015	Peru	Peru	south pacific	fao87	Manta	birostris	NA	NA	3.46	0.5	giant manta	Manta ray	NA	NA	1000	NA	380	460	NA	NA	3001	NA	NA	1987	NA	NA	NA	vulnerable	LC	http://en.mercopress.com/2015/04/27/giant-1.000-kilos-manta-ray-caught-by-peruvian-fishermen		giant fish caught	Merco Press	giant		pic available		incidental	NA	NA	net	Erick Cruz Guerrero		megafauna	minor	vulnerable
148	Mantabirostris	3	1885	Texas	USA	GOM	fao31	Manta	birostris	NA	NA	3.46	0.5	giant manta	Devilfish	NA	487.68 cm wide, extreme length of pectoral edges: 426.72 cm, width of mouth: 121.92 cm	2000	NA	380	460	NA	NA	3000	NA	NA	1986	NA	NA	NA	vulnerable	KJ	http://chroniclingamerica.loc.gov/lccn/sn84026497/1885-10-28/ed-1/seq-4/#date1=1836&sort=relevance&rows=20&words=caught+fish+Monster+monster&searchType=basic&sequence=0&index=13&state=&date2=1922&proxtext=monster%2Bfish%2Bcaught&y=14&x=5&dateFilterType=yearRange&page=2	http://fishbase.org/summary/Manta-birostris.html	http://chroniclingamerica.loc.gov/ search: "Monster Fish Caught"		Monster				incidental	NA	NA	in a seine			megafauna	minor	vulnerable
149	Megachasmapelagios	241	2014	Japan	Japan	north pacific	fao61	Megachasma	pelagios	3.38	0.22	3.68	0.44	megamouth shark	Megamouth shark	390	NA	680	NA	540	NA	709	NA	NA	NA	NA	NA	NA	NA	NA	data.deficient	LC	http://voices.NAtioNAlgeographic.com/2014/05/09/rare-megamouth-shark-caught-off-japans-coast/		google: peixe gigante encontrado/giant fish found	NAtioNAl Geographic news	rare/giant	The Marine Science Museum in Shizuoka, Japan dissected the animal caught for further study with more than a thousand onlookers, curious to see the insides of the giant creature.		100	commercial	unavailable	bycatch		Japanese fishermen		megafauna	none	least.concern
150	Megalopsatlanticus	25	1922	Florida	USA	GOM	fao31	Megalops	atlanticus	4.5	NA	3.61	0.57	tarpon	Tarpon	NA	NA	64.4	160	130	129	250	130	161	NA	1990	1994	229	129	2003	vulnerable	KJ	http://chroniclingamerica.loc.gov/lccn/sn84026749/1922-08-03/ed-1/seq-17/#date1=1836&index=4&rows=20&words=Caught+Fish+Monster&searchType=basic&sequence=0&state=&date2=1922&proxtext=monster%2Bfish%2Bcaught&y=14&x=5&dateFilterType=yearRange&page=1	http://fishbase.org/summary/Megalops-atlanticus.html	http://chroniclingamerica.loc.gov/ search: "Monster Fish Caught"	The Washington Times	Monster			100	recreational	non.tournament	NA	was "hooked" = assume that's rod and reel?	Sid J Heid		NA	commercial	vulnerable
151	Mitsukurinaowstoni	26	1923	Grau du Roi	France	north atlantic	fao27	Mitsukurina	owstoni	NA	NA	4.14	0.62	goblin shark	rhinoceros fish	300	NA	408	NA	264	322	617	200	NA	NA	2002	NA	NA	NA	NA	least.concern	KJ	http://search.proquest.com.proxy.lib.sfu.ca/docview/1355008848/13EA96E400140435388/1?accountid=13800				Monster	"May represent prehistoric relationship between sea and land animals"	ID? "Gills are jagged and placed in five rows. The interior of the mouth is checkered, thus preventing the swallowing of large objects...horn similar to that of a rhino which projects upward from the extremity of the nose."	Don't even have common NAme	commercial	unavailable	bycatch	?			NA	NA	least.concern
152	Mitsukurinaowstoni	116	2014	Gulf of Mexico	Mexico	GOM	fao31	Mitsukurina	owstoni	NA	NA	4.14	0.62	goblin shark	goblin shark	457	NA	NA	NA	264	322	617	200	NA	NA	2002	NA	NA	NA	NA	data.deficient	BH	http://www.outsideonline.com/news-from-the-field/Reel-Big-Fish.html		Google News: "caught AND fish AND giant OR monster"	Outside Online	big, rare		bycatch in shrimp trawl	100	commercial	unavailable	bycatch	trawl	Carl Moore		NA	NA	least.concern
153	Molamola	131	1950	Seaside Park, NJ	USA	north atlantic	fao21	Mola	mola	NA	NA	3.68	0.47	ocean sunfish	Sunfish	152	NA	272.2	NA	NA	NA	333	NA	2300	NA	1994	2003	NA	NA	NA	not.evaluated	BH	http://search.proquest.com.proxy.lib.sfu.ca/hnpnewyorktimes/docview/111577582/7EEC126F73E84505PQ/8?accountid=13800#		caught AND fish AND giant OR massive OR huge OR whopper	New York Times	giant		fish was driven to the aquarium where artifical respiration was performed for two hours, but it died	100	commercial	unavailable	bycatch		Mr Volk		megafauna	minor	vulnerable
154	Molamola	139	1953	Vancouver Island, CaNAda	CaNAda	north pacific	fao67	Mola	mola	NA	NA	3.68	0.47	ocean sunfish	tropical sunfish	213	NA	453	NA	NA	NA	333	NA	2300	NA	1994	2003	NA	NA	NA	not.evaluated	FF	http://search.proquest.com.proxy.lib.sfu.ca/news/docview/1287616128/FF7F0DE933974431PQ/16?accountid=13800		fish AND monster OR giant OR huge	Globe & Mail	monster	covered with an elephant-like hide		100	recreational	non.tournament	NA		Mr and Mrs Ron Cosulich		megafauna	minor	vulnerable
155	Molamola	144	2013	Boston Bay	Jamaica	GOM	fao31	Mola	mola	NA	NA	3.68	0.47	ocean sunfish	Sunfish	NA	NA	408.2	NA	NA	NA	333	NA	2300	NA	1994	2003	NA	NA	NA	not.evaluated	NSS	http://jamaica-gleaner.com/gleaner/20131118/lead/lead2.html		www.caribdaily.com:"fish"AND"giant"	The Gleaner	Huge, monster	"At first, I thought it was an alien and I was somewhat frightened."	Provides photo		commercial	unavailable	unavailable		Desmond Phillips and Michael Grant		megafauna	minor	vulnerable
156	Molamola	183	1908	Moturoa, New Zealand	New Zealand	oceania	fao81	Mola	mola	NA	NA	3.68	0.47	ocean sunfish	sunfish	244	depth:152.4	1814	NA	NA	NA	333	NA	2300	NA	1994	2003	NA	NA	NA	not.evaluated	LC	http://paperspast.NAtlib.govt.nz/cgi-bin/paperspast?a=d&cl=search&d=TDN19081205.2.14&srpos=144&e=-------10--141----0monster+fish--		monster fish	TaraNAki Daily News	monster, huge			100	incidental	NA	NA	boat hooks, ropes			megafauna	minor	vulnerable
157	Molamola	184	1910	CataliNAIs, California	USA	north pacific	fao77	Mola	mola	NA	NA	3.68	0.47	ocean sunfish	Sunfish	NA	NA	1587.6	NA	NA	NA	333	NA	2300	NA	1994	2003	NA	NA	NA	not.evaluated	LC	http://www.loc.gov/pictures/item/2006682592/		library of congress: world record black seabass	Library of Congress Prints and Photographs Division Washington, D.C. 20540 USA	monster		historic photo releasead by library	100	commercial	unavailable	unavailable	unknown	W.N. McMillan		megafauna	minor	vulnerable
158	Molamola	190	1919	Picton, New zealand	New Zealand	oceania	fao81	Mola	mola	NA	NA	3.68	0.47	ocean sunfish	sunfish	328	girth:198.12	1814	NA	NA	NA	333	NA	2300	NA	1994	2003	NA	NA	NA	not.evaluated	LC	http://paperspast.NAtlib.govt.nz/cgi-bin/paperspast?a=d&cl=search&d=FS19190612.2.17.3&srpos=30&e=-------10--21----0monster+fish--		monster fish	Feilding Star	monster			100	recreational	non.tournament	NA	harpoon, rifle	H. M. France and son		megafauna	minor	vulnerable
159	Molamola	224	1996	Kamogawa, Japan	Japan	north pacific	fao61	Mola	mola	NA	NA	3.68	0.47	ocean sunfish	Ocean sunfish	270	NA	2300	NA	NA	NA	333	NA	2300	NA	1994	2003	NA	NA	NA	not.evaluated	LC	http://news.NAtioNAlgeographic.com/news/2003/05/0513_030513_sunfish.html		Google: monster fish caught	NAtioNAl Geographic news	heaviest	It is not the longest, but it may be the heaviest sunfish that's actually been measured on a reliable scale	researchers measured it, the page gives other decade records for sunfish	100	commercial	industrial	bycatch	nets	Kamogawa Fisheries Cooperative Association		megafauna	minor	vulnerable
160	Molamola	236	2014	Surigao/Philipines	Philippines	indo-pacific	fao71	Mola	mola	NA	NA	3.68	0.47	ocean sunfish	Ocean sunfish	217	height:1,322 cm	700	NA	NA	NA	333	NA	2300	NA	1994	2003	NA	NA	NA	not.evaluated	LC	http://news360.com/article/261792652/#		news360:gigantic fish	Mindanews	giant	_We didnt know what it was, it was so big and heavy"	BFAR officials dissected the fish and buried it along the beach.	100	commercial	artisanal	bycatch	nets	Lolong BerNAdez		megafauna	minor	vulnerable
161	Molamola	287	2013	VietNAm	VietNAm	indo-pacific	fao61	Mola	mola	NA	NA	3.68	0.47	ocean sunfish	sunfish	200	NA	400	NA	NA	NA	333	NA	2300	NA	1994	2003	NA	NA	NA	not.evaluated	LC	http://english.vietNAmnet.vn/fms/special-reports/84149/the-giant-fish-in-vietNAm.html		giant fish caught	VietNAmNet Bridge_	giant			100	commercial	unavailable	bycatch		Tran Xuan Thanh		megafauna	minor	vulnerable
162	Molamola	182	1907	Otago, New Zealand	New Zealand	oceania	fao81	Mola	mola	NA	NA	3.68	0.47	ocean sunfish	sunfish	274	NA	680	NA	NA	NA	333	NA	2300	NA	1994	2003	NA	NA	NA	not.evaluated	LC	http://paperspast.NAtlib.govt.nz/cgi-bin/paperspast?a=d&cl=search&d=NZH19070102.2.44&srpos=24&e=-------10--21----0monster+fish--		monster fish	New Zealand Herald	monster			100	incidental	NA	NA	harpoon, hook, rifle	group hunting		megafauna	minor	vulnerable
163	Molvamolva	95	2013	UK	UK	north atlantic	fao27	Molva	molva	4.4	0.24	4.2	0.73	ling	ling	183	NA	30	90	90	100	200	106	45	NA	1990	1999	177	40.1	2002	not.evaluated	BF	http://www.bbc.co.uk/news/uk-scotland-north-east-orkney-shetland-21586100	http://www.fishbase.org/summary/Molva-molva.html	Google News: "caught AND fish AND giant OR monster"		Giant	The fish is currently being kept in his mother's freezer.			recreational	non.tournament	NA	rod and reel	James Isbister		NA	major	not.evaluated
164	Moronesaxatilis	109	2013	San Diego, CA	USA	north pacific	fao77	Morone	saxatilis	4.65	0.25	4.47	1.08	striped bass	striped bass	NA	length could be measured from picture	13.6	NA	NA	NA	200	120	57	NA	1991	1983	137	37	2011	least.concern	BH	http://www.utsandiego.com/news/2013/oct/10/san-diego-fly-fisherman-striper-/	http://www.fishbase.org/Summary/speciesSummary.php?ID=353&AT=striped+bass	Came up on daily newsfeed using iPhone app Zite and seach term "fish"		huge, "a unicorn"	At one point, Dave called it a âunicorn.	Striped bass are a stocked non-NAtive in California. ANAdromous, but this was caught off a beach in the ocean. There is also a video https://www.youtube.com/watch?v=ky8KbhtRquE	1	recreational	non.tournament	NA	rod and reel, fly fishing			NA	minor	least.concern
165	Moronesaxatilis	161	1981	Montauk, NY	USA	north atlantic	fao21	Morone	saxatilis	4.65	0.25	4.47	1.08	striped bass	striped bass	NA	NA	34.5	NA	NA	NA	200	120	57	NA	1991	1983	137	37	2011	least.concern	AB	https://global-factiva-com.ezproxy.library.ubc.ca/ga/default.aspx		Factiva: fish and (monster or huge or giant or mammoth or enormous or record or large or largest)	The New York Times	record				recreational	non.tournament	NA	rod and reel	Robert Rochetta		NA	minor	least.concern
166	Moronesaxatilis	162	1981	Orleans, Massachusetts	USA	north atlantic	fao21	Morone	saxatilis	4.65	0.25	4.47	1.08	striped bass	striped bass	NA	NA	33.1	NA	NA	NA	200	120	57	NA	1991	1983	137	37	2011	least.concern	AB	https://global-factiva-com.ezproxy.library.ubc.ca/ga/default.aspx		Factiva: fish and (monster or huge or giant or mammoth or enormous or record or large or largest)	The New York Times	record		this fish is in same article as striped bass above		recreational	non.tournament	NA	rod and reel	Tony Stetzko		NA	minor	least.concern
167	Moronesaxatilis	215	1982	New Jersey	USA	north atlantic	fao21	Morone	saxatilis	4.65	0.25	4.47	1.08	striped bass	striped bass	NA	NA	35.6	NA	NA	NA	200	120	57	NA	1991	1983	137	37	2011	least.concern	LC	https://global-factiva-com.proxy.lib.sfu.ca/ha/default.aspx#./!?&_suid=1419638366037010782611696049571		giant fish caught	The new york times	world record	'You did it, Albert! You did it! This fish is a world record!'	It was waitng for approval of IGFA as a record		recreational	non.tournament	NA	rod and reel	Albert McReynolds		NA	minor	least.concern
168	Moronesaxatilis	140	1953	long Island Sound, USA	USA	north atlantic	fao21	Morone	saxatilis	4.65	0.25	4.47	1.08	striped bass	striped bass	122	NA	19.7	NA	NA	NA	200	120	57	NA	1991	1983	137	37	2011	least.concern	FF	http://search.proquest.com.proxy.lib.sfu.ca/news/docview/112702064/FF7F0DE933974431PQ/27?accountid=13800		fish AND monster OR giant OR huge	New York Times	huge, biggest		caught with no bait	100	recreational	non.tournament	NA	rod and reel	Bud Sweet		NA	minor	least.concern
169	Moronesaxatilis	306	2012	Long Island Sound, NY	USA	north atlantic	fao21	Morone	saxatilis	4.65	0.25	4.47	1.08	striped bass	striped bass	141	girth = 82	33.9	NA	NA	NA	200	120	57	NA	1991	1983	137	37	2011	least.concern	BH	http://www.sportfishingmag.com/blogs/tightening-drag/video-monster-striper-caught-long-island-sound		fish caught (2012)	sportfishingmag.com	monster, massive			100	recreational	non.tournament	NA	rod and line	Blaine Anderson		NA	minor	least.concern
170	Moronesaxatilis	270	1910	Benicia, USA	USA	north pacific	fao77	Morone	saxatilis	4.65	0.25	4.47	1.08	striped bass	Striped Bass	152	86.36 girth	31.8	NA	NA	NA	200	120	57	NA	1991	1983	137	37	2011	least.concern	LM	http://cdnc.ucr.edu/cgi-bin/cdnc?a=d&d=LAH19100424.2.29&srpos=19&e=-------en--20--1--txt-txIN-monster+fish------		California Digital Newspaper Collection: monster AND fish	Los Angeles Herald	Monster			80	commercial	artisanal	targeted	rod and reel	NA		NA	minor	least.concern
171	Nematistiuspectoralis	59	2008	Baja CA, Mexico	Mexico	north pacific	fao77	Nematistius	pectoralis	NA	NA	4.5	0.8	roosterfish	Roosterfish	162	NA	NA	NA	NA	NA	163	60	51.7	NA	2001	1991	162	51.7	1960	not.evaluated	IMC	http://latimesblogs.latimes.com/outposts/2008/11/monstrous-roost.html		http://www.underwatertimes.com: 'record-breaking'		monstrous		TL estimated from photo		recreational	non.tournament	NA		Pepe Yuen		NA	minor	not.evaluated
172	Paralichthyscalifornicus	157	1989	California	USA	north pacific	fao77	Paralichthys	californicus	NA	NA	4.5	0.63	California flounder	California halibut	NA	NA	17.1	NA	NA	NA	152	NA	33	NA	1983	1995	NA	30.5	2011	least.concern	AB	https://global-factiva-com.ezproxy.library.ubc.ca/ga/default.aspx		Factiva: fish and (monster or huge or giant or mammoth or enormous or record or large or largest)	The Orange County Register	record		women's record-breaking; caught in '88, reported in '89; multiple fish mentioned in article		recreational	non.tournament	NA	rod and reel	Bobbie Bronson		NA	commercial	least.concern
173	Paralichthysdentatus	58	2007	New Jersey	USA	north atlantic	fao21	Paralichthys	dentatus	4.49	0.28	3.45	0.5	summer flounder	summer flounder (aka fluke)	97	NA	11	28	NA	NA	94	NA	12	NA	1986	1986	89	10.2	1975	least.concern	BH	http://search.proquest.com/docview/253459724?accountid=13800		CaNAdian Newsstand database search	Edmonton JourNAl	record, record-breaking, Holy Grail,		bizarre story of the woman who caught it being villified online	100	recreational	non.tournament	NA	rod and reel	Monica Oswald		NA	commercial	least.concern
174	Pogoniascromis	4	1890	New Jersey, NY	USA	north atlantic	fao21	Pogonias	cromis	NA	NA	3.89	0.62	black drum	Gray Drum Fish	NA	NA	19	65	63	NA	170	50	51.3	NA	1986	1991	135	51.3	1975	not.evaluated	KJ	http://search.proquest.com/docview/94794983/13EA96E400140435388/2?accountid=13800								recreational	non.tournament	NA	hook and line			NA	commercial	least.concern
175	Pollachiusvirens	153	1998	Exeter, UK - 30 miles off Dartmouth	UK	north atlantic	fao27	Pollachius	virens	4.31	0.35	3.61	0.72	saithe	Pollock	NA	NA	7.8	39	NA	NA	130	60	32	NA	1990	1986	NA	NA	NA	not.evaluated	NSS	https://global-factiva-com.proxy.lib.sfu.ca/ha/default.aspx#./!?&_suid=142095519561209813197965268046		Factiva: "fish"AND"monster"	Express and Echo	Monster		Fish is big for a summer catch, but are apparently larger in the winter.		recreational	non.tournament	NA		John Lewis		NA	major	not.evaluated
176	Pomatomussaltatrix	170	1972	Hatteras Inlet, North CaroliNA(Outer Banks)	USA	north atlantic	fao31	Pomatomus	saltatrix	4.53	0.3	4.08	0.01	bluefish	bluefish	119	girth: 58.42 cm	14.4	30	NA	NA	130	60	14.4	NA	1995	1991	119	14.4	1972	not.evaluated	KJ	http://search.proquest.com.proxy.lib.sfu.ca/docview/119439657/116583147C234863PQ/2?accountid=13800		Proquest Historical Newspapers - http://search.proquest.com.proxy.lib.sfu.ca/?accountid=13800&selectids=1007155,1007154,1006359: fish AND (giant OR gigantic OR monster OR mammoth OR huge) AND (catch OR caught)	New York Times	giant, huge, record			100	recreational	non.tournament	NA	trolling	James M. Hussey		NA	major	vulnerable
177	Prionaceglauca	79	2011	England UK	UK	north atlantic	fao27	Prionace	glauca	4.35	0.19	4.37	0.83	blue shark	Blue shark	244	NA	77	228	170	221	400	335	205.9	NA	1999	2001	312	239	2001	near.threatened	IMC	http://www.dailymail.co.uk/news/article-2009049/Ive-caught-shark-Angler-reels-170lb-monster-Pembrokeshire-coast.html?ito=feeds-newsxml		http://www.underwatertimes.com: 'Monster'		Monster	one of the moste lethal species known to man		100	recreational	non.tournament	NA	rod and reel	Wayne Line		oceanic.shark	minor	near.threatened
178	Prionaceglauca	269	1909	Long beach, USA	USA	north pacific	fao77	Prionace	glauca	4.35	0.19	4.37	0.83	blue shark	Blue shark	305	NA	172.4	228	170	221	400	335	205.9	NA	1999	2001	312	239	2001	near.threatened	LM	http://cdnc.ucr.edu/cgi-bin/cdnc?a=d&d=LAH19090811.2.140.35.12&srpos=57&e=--1900---1910--en--20--41--txt-txIN-monster+fish------		California Digital Newspaper Collection: monster AND fish	Los Angeles Herald	Monster			80	recreational	non.tournament	NA	rod and reel	A.J. Doggett		oceanic.shark	minor	near.threatened
179	Prionaceglauca	226	2012	Cornwall, UK	UK	north atlantic	fao27	Prionace	glauca	4.35	0.19	4.37	0.83	blue shark	Blue shark	251	girth 114.30 cm	107	228	170	221	400	335	205.9	NA	1999	2001	312	239	2001	near.threatened	LC	http://metro.co.uk/2012/10/11/angler-bob-pollard-lands-record-breaking-blue-shark-off-cornwall-coast-597981/		google: peixe gigante encontrado/giant fish found	metro UK	Monster, record-breaking	It was just massive'	Found in brazilian site but reached the origiNAl		recreational	non.tournament	NA	rod and reel	Bob Pollard		oceanic.shark	minor	near.threatened
180	Pristispectinata	5	1897	Texas	USA	GOM	fao31	Pristis	pectinata	4.5	0.8	NA	NA	smalltooth sawfish	Sawfish	549	Length of saw: 121.92 cm	425	NA	NA	NA	760	550	350	NA	1994	1981	NA	NA	NA	critically.endangered	KJ	http://chroniclingamerica.loc.gov/lccn/sn86089174/1897-06-11/ed-1/seq-3/#date1=1836&sort=relevance&rows=20&words=Caught+FISH+Monster&searchType=basic&sequence=0&index=3&state=&date2=1922&proxtext=monster%2Bfish%2Bcaught&y=14&x=5&dateFilterType=yearRange&page=2		http://chroniclingamerica.loc.gov/ search: "Monster Fish Caught"		Monster				commercial	artisanal	bycatch	"seining for turtle"			NA	minor	critically.endangered
181	Pristisperotteti	19	1911	Florida	USA	GOM	fao31	Pristis	perotteti	NA	NA	NA	NA	largetooth sawfish	Sawfish	NA	NA	385.6	NA	300	NA	650	NA	591	NA	1953	1953	NA	NA	NA	not.evaluated	KJ	http://chroniclingamerica.loc.gov/lccn/sn85034248/1911-03-25/ed-1/seq-6/#date1=1836&index=11&rows=20&words=caught+fish+giant&searchType=basic&sequence=0&state=&date2=1922&proxtext=giant%2Bfish+caught&y=19&x=8&dateFilterType=yearRange&page=1	?	http://chroniclingamerica.loc.gov/ search: "Giant Fish Caught"		Monster, largest fish ever taken with light tackle		ID? Know genus		recreational	non.tournament	NA	light tackle			NA	minor	critically.endangered
182	Pteroisvolitans	83	2011	FL, USA	USA	GOM	fao31	Pterois	volitans	4.35	0.36	3.44	0.51	red lionfish	Lionfish	41	NA	0.9	NA	16	NA	38	NA	NA	NA	1990	NA	NA	NA	NA	not.evaluated	IMC	http://www.wptv.com/dpp/news/region_c_palm_beach_county/west_palm_beach/large-lionfish-caught		http://www.underwatertimes.com: 'Monster'		Monster, large		Invasive		recreational	non.tournament	NA				NA	commercial	not.evaluated
183	Regalecusglesne	179	1903	California, USA	USA	north pacific	fao77	Regalecus	glesne	NA	NA	3.2	0.4	giant oarfish	Oar fish, ribbon	640	NA	NA	NA	NA	NA	800	300	272	NA	2012	2000	NA	NA	NA	not.evaluated	LC	http://paperspast.NAtlib.govt.nz/cgi-bin/paperspast?a=d&cl=search&d=AS19031111.2.82.4.2&srpos=138&e=-------10--131----0monster+fish--		monster fish	Auckland Star	monster		AB: I think it's R. glesne based on the illustratrion in the article and max. size listed in Fishbase, but might also be R. russelii	100	incidental	NA	NA	washed ashore			NA	minor	least.concern
184	Regalecusglesne	206	1938	Scotland	UK	north atlantic	fao27	Regalecus	glesne	NA	NA	3.2	0.4	giant oarfish	oar fish	544	girth:64.77	NA	NA	NA	NA	800	300	272	NA	2012	2000	NA	NA	NA	not.evaluated	LC	http://paperspast.NAtlib.govt.nz/cgi-bin/paperspast?a=d&cl=search&d=AS19380422.2.49&srpos=3&e=-------10--1----2giant+fish--		giant fish	Auckland Star	giant, rare		identified by NAtural history museum	100	incidental	NA	NA		NAtural History Museum		NA	minor	least.concern
185	Regalecusglesne	39	2003	England, UK	UK	north atlantic	fao27	Regalecus	glesne	NA	NA	3.2	0.4	giant oarfish	King of herring (oarfish)	351	NA	NA	NA	NA	NA	800	300	272	NA	2012	2000	NA	NA	NA	not.evaluated	IMC	http://news.bbc.co.uk/2/hi/uk_news/england/2787785.stm		http://www.underwatertimes.com: 'Monster'		Monster				recreational	non.tournament	NA		Val Fletcher		NA	minor	least.concern
186	Rhincodontypus	24	1920	Miami	USA	GOM	fao31	Rhincodon	typus	3.55	0.54	3.76	0.55	whale shark	Whale Shark	1372	Liver: 771.11 kg, circumference at thickest part: 723.9 cm, width of mouth: 127 cm, depth of mouth: 109.22 cm, length of tongue: 101.6 cm, length of tail tip to tip: 304.8 cm	13607.8	NA	440	560	2000	1000	34000	NA	1997	1999	NA	NA	NA	vulnerable	KJ	http://chroniclingamerica.loc.gov/lccn/sn86063381/1920-09-22/ed-1/seq-6/#date1=1836&index=6&rows=20&words=Caught+Fish+Monster&searchType=basic&sequence=0&state=&date2=1922&proxtext=monster%2Bfish%2Bcaught&y=14&x=5&dateFilterType=yearRange&page=1	http://fishbase.org/summary/Rhincodon-typus.html	http://chroniclingamerica.loc.gov/ search: "Monster Fish Caught"	The Bemidji daily pioneer	Monster	Title: "JoNAh merely a mouthful -Monster fish...could have accomadated 20 prophets" Read the article for a good laugh	ID by Smithsonian Institute, also states that it is in infancy so acknowledges not large for species but large to find	100	incidental	NA	NA	? but was fising for Tarpon			megafauna	commercial	vulnerable
187	Rhincodontypus	106	2013	Java	Indonesia	south pacific	fao71	Rhincodon	typus	3.55	0.54	3.76	0.55	whale shark	Whale Shark	400	NA	NA	NA	440	560	2000	1000	34000	NA	1997	1999	NA	NA	NA	vulnerable	BH	http://www.sciencedaily.com/releases/2013/11/131113182429.htm		Google News: "caught AND fish AND giant OR monster"	Science Daily	big		bycatch, juvenile shark	100	commercial	artisanal	bycatch	statioNAry net	Javanese fishermen		megafauna	commercial	vulnerable
188	Rhincodontypus	152	1999	Mumbai, India	India	indo-pacific	fao51	Rhincodon	typus	3.55	0.54	3.76	0.55	whale shark	Whale shark	701	NA	NA	NA	440	560	2000	1000	34000	NA	1997	1999	NA	NA	NA	vulnerable	NSS	https://global-factiva-com.proxy.lib.sfu.ca/ha/default.aspx#./!?&_suid=142093803276608047855559270829		Factiva: "fish"AND"caught"AND("big"OR"huge"OR"monster")	The Times of India	Biggest	"The last time there was such a big catch was more than six years ago, when they caught a similar fish 33 ft long."	Whale shark parts are sold for large sums of money.		commercial	artisanal	unavailable	nets			megafauna	commercial	vulnerable
189	Rhincodontypus	187	1913	Miami, USA	USA	GOM	fao31	Rhincodon	typus	3.55	0.54	3.76	0.55	whale shark	Whale Shark	1372	NA	13644.1	NA	440	560	2000	1000	34000	NA	1997	1999	NA	NA	NA	vulnerable	LC	http://www.loc.gov/pictures/item/2003668064/		shark	Library of Congress Prints and Photographs Division Washington, D.C. 20540 USA				100	incidental	NA	NA		Thompsom		megafauna	commercial	vulnerable
190	Rhincodontypus	228	2012	Arabian Sea, Pakistan	Pakistan	south pacific	fao51	Rhincodon	typus	3.55	0.54	3.76	0.55	whale shark	Whale Shark	1219	NA	18143.7	NA	440	560	2000	1000	34000	NA	1997	1999	NA	NA	NA	vulnerable	LC	http://www.totalprosports.com/2012/02/09/giant-40-foot-whale-shark-caught-in-pakistan-pics/		google: giant shark caught	totalprosports.com	giant	Khan then decided to charge visitors 20 rupees (22 cents) to see the beast,		100	incidental	NA	NA	brought to land/found floating	Pakistani fishermen		megafauna	commercial	vulnerable
191	Rhincodontypus	233	2013	VietNAm	VietNAm	indo-pacific	fao61	Rhincodon	typus	3.55	0.54	3.76	0.55	whale shark	Whale Shark	420	NA	780	NA	440	560	2000	1000	34000	NA	1997	1999	NA	NA	NA	vulnerable	LC	http://english.vietNAmnet.vn/fms/special-reports/84149/the-giant-fish-in-vietNAm.html		giant fish caught	VietNAmNet Bridge_	giant	"I and other sailors on this boat have not seen any fish that is big and weird like this for many years.	This is the first whale shark discovered in the waters of Nghe An. DoNAted to VietNAm Museum of NAture.	100	commercial	artisanal	bycatch		Vu Ngoc Dien		megafauna	commercial	vulnerable
192	Rhincodontypus	243	2014	ChiNA	ChiNA	north pacific	fao61	Rhincodon	typus	3.55	0.54	3.76	0.55	whale shark	Whale Shark	450	NA	NA	NA	440	560	2000	1000	34000	NA	1997	1999	NA	NA	NA	vulnerable	LC	http://www.independent.co.uk/news/world/asia/endangered-whale-shark-caught-by-chinese-fishermen-9644885.html		google: giant shark caught	weibo.com	giant	_It's believed that the giant creature broke the net and got inside to eat the fish we caught.		100	commercial	artisanal	bycatch	nets	Cai Chengzhu_		megafauna	commercial	vulnerable
193	Rhincodontypus	288	2012	VietNAm	VietNAm	indo-pacific	fao61	Rhincodon	typus	3.55	0.54	3.76	0.55	whale shark	whale shark	500	100 cm diameter	2000	NA	440	560	2000	1000	34000	NA	1997	1999	NA	NA	NA	vulnerable	LC	http://english.vietNAmnet.vn/fms/special-reports/84149/the-giant-fish-in-vietNAm.html		giant fish caught	VietNAmNet Bridge_	giant			75	commercial	artisanal	bycatch		Tran Viet Hung		megafauna	commercial	vulnerable
194	Rhincodontypus	291	2010	VietNAm	VietNAm	indo-pacific	fao61	Rhincodon	typus	3.55	0.54	3.76	0.55	whale shark	whale shark	600	350 girth	4000	NA	440	560	2000	1000	34000	NA	1997	1999	NA	NA	NA	vulnerable	LC	http://english.vietNAmnet.vn/fms/special-reports/84149/the-giant-fish-in-vietNAm.html		giant fish caught	VietNAmNet Bridge_	giant			100	commercial	artisanal	bycatch		Nguyen Van Sang		megafauna	commercial	vulnerable
195	Rhinobatosproductus	205	1937	New Zealand	New Zealand	oceania	fao81	Rhinobatos	productus	3.59	0.28	NA	NA	shovelnose guitarfish	shovelnose guitarfish	366	girth:213.36	NA	NA	99	NA	170	NA	9.8	NA	2001	2001	NA	9.8	1996	near.threatened	LC	http://paperspast.NAtlib.govt.nz/cgi-bin/paperspast?a=d&cl=search&d=AS19370105.2.36&srpos=14&e=-------10--11----0monster+fish--		monster fish	Auckland Star	monster				recreational	non.tournament	NA	hooked	Fred Franich		NA	commercial	near.threatened
196	Sciaenopsocellatus	137	1952	Chesapeake Bay	USA	north atlantic	fao21	Sciaenops	ocellatus	NA	NA	3.74	0.57	red drum	red drum	NA	NA	23.1	86	55	80	115	100	45	NA	1978	1995	144	42.7	1984	not.evaluated	BH	http://search.proquest.com.proxy.lib.sfu.ca/hnpwashingtonpost/docview/152465168/E2D255DD7EDD4DBBPQ/9?accountid=13800#		caught AND fish AND giant OR massive OR huge OR whopper	Washington Post	rare, record			100	recreational	tournament	NA		John W Bowling		NA	minor	least.concern
197	Scomberomoruscommerson	335	2015	QLD, Australia	Australia	oceania	fao71	Scomberomorus	commerson	4.5	0.4	4.38	0.74	Narrow barred Spanish mackerel	Kingfish	190	NA	54	85	55	82	240	120	70	NA	1992	1992	NA	NA	NA	near.threatened	LC	http://www.couriermail.com.au/news/queensland/monster-spanish-mackerel-caught-off-fraser-island/news-story/be02fcb0d6ac0ff4e68da03500ab1001		giant fish caught	Courier mail	monster		pic available, due to location it is probably the indo-pacific king mackerel		unavailable	unavailable	unavailable		Greg Lamprecht		gamefish	major	near.threatened
198	Scomberomoruscommerson	208	1943	Fiji	Fiji	south pacific	fao71	Scomberomorus	commerson	4.5	0.4	4.38	0.74	Narrow barred Spanish mackerel	Kingfish	168	43.815 cm tail; 82.55 cm girth	NA	85	55	82	240	120	70	NA	1992	1992	NA	NA	NA	near.threatened	LC	http://paperspast.NAtlib.govt.nz/cgi-bin/paperspast?a=d&cl=search&d=EP19431016.2.47&srpos=14&e=-------10--11----0record+breaking+fish--		record breaking fish	Evening Post	biggest		AB: ID made based on description in article: "there were 10 top fins and 9 bottom"	100	recreational	non.tournament	NA	rod and reel	Fritz G. Popper		gamefish	major	near.threatened
199	Scophthalmusmaximus	87	2012	Scotland, UK	UK	north atlantic	fao27	Scophthalmus	maximus	4.36	0.04	3.96	0.63	turbot	Turbot	NA	NA	13.6	49	41	54	100	70	25	NA	1986	1995	NA	NA	NA	not.evaluated	IMC	http://www.bbc.co.uk/news/uk-scotland-north-east-orkney-shetland-19756402		http://www.underwatertimes.com: 'record-breaking'		Record-breaking			100	recreational	non.tournament	NA	rod and reel	Robert McMillan		NA	commercial	not.evaluated
200	Sebastesborealis	294	2013	Alaska,USA	USA	arctic	fao67	Sebastes	borealis	4.31	0.34	4.09	0.56	shortraker rockfish	shortraker rockfish	104	NA	17.7	47	NA	NA	108	NA	16.2	NA	1995	2001	94	18.5	2013	not.evaluated	BH	http://newsfeed.time.com/2013/07/03/an-alaskan-rockfish-estimated-to-be-200-years-old/		fish caught giant OR big OR monster OR mammoth OR huge	Time	giant			100	recreational	non.tournament	NA	rod and line	Henry Liebman		NA	NA	not.evaluated
201	Seriolalalandi	158	1989	California	USA	north pacific	fao77	Seriola	lalandi	4.16	0.14	3.85	0.49	yellowtail amberjack	yellowtail	NA	NA	27.7	NA	51	NA	250	80	96.8	NA	1987	2001	NA	NA	NA	not.evaluated	AB	https://global-factiva-com.ezproxy.library.ubc.ca/ga/default.aspx		Factiva: fish and (monster or huge or giant or mammoth or enormous or record or large or largest)	The Orange County Register	huge		pastor caught it; author mentions size is only 'huge' for California standards; this fish is in same article as halibut above		unavailable	unavailable	unavailable		Ralph Scott		NA	minor	least.concern
202	Seriolalalandi	165	1988	Australia	Australia	oceania	fao71	Seriola	lalandi	4.16	0.14	3.85	0.49	yellowtail amberjack	amberjack	NA	NA	37.5	NA	51	NA	250	80	96.8	NA	1987	2001	NA	NA	NA	not.evaluated	AB	http://www.lexisnexis.com.proxy.lib.sfu.ca/hottopics/lNAcademic/		LexisNexis: fish and monster or huge or giant or mammoth or enormous or record or large or largest	Sunday Mail	whopper				recreational	non.tournament	NA	rod and reel	Ernie Richards		NA	minor	least.concern
203	Seriolalalandi	188	1914	New zealand	New Zealand	oceania	fao81	Seriola	lalandi	4.16	0.14	3.85	0.49	yellowtail amberjack	kingfish	152	girth:91.44	41.3	NA	51	NA	250	80	96.8	NA	1987	2001	NA	NA	NA	not.evaluated	LC	http://paperspast.NAtlib.govt.nz/cgi-bin/paperspast?a=d&cl=search&d=NZH19140217.2.87&srpos=55&e=-------10--51----0monster+fish--		monster fish	New Zealand Herald	monster		AB: "kingfish" is the current slang NAme for this species in NZ but we don't know for sure that it was back then too		recreational	non.tournament	NA		A. D. Campbell		NA	minor	least.concern
204	Somniosusmicrocephalus	49	2006	SagueNAy fjord, QB	CaNAda	north atlantic	fao21	Somniosus	microcephalus	4.22	0.57	4.31	0.69	Greenland shark	Greenland shark	300	NA	230	NA	244	427	730	NA	775	NA	1984	1991	408	775	1987	near.threatened	BH	http://search.proquest.com/docview/352683957?accountid=13800		CaNAdian Newsstand database search	The Whig Standard [Kingston, ON]	whopper, giant	size of a car, so big it had to be pulled from the water with the help of a snowmobile		100	recreational	non.tournament	NA	hook and line	Diane Guillemette		NA	minor	near.threatened
205	Somniosusmicrocephalus	122	2014	Norway	Norway	arctic	fao27	Somniosus	microcephalus	4.22	0.57	4.31	0.69	Greenland shark	Greenland shark	457	NA	565.6	NA	244	427	730	NA	775	NA	1984	1991	408	775	1987	near.threatened	BH	http://www.mirror.co.uk/news/world-news/pictures-angler-catches-89-stone-4846617		Google News: "caught AND fish AND giant OR monster"	The Mirror	world-record, biggest		caught from a kayak, largest fish ever caught this way. It wasnt killed (protected species), so weight estimated using girth and length measurements	100	recreational	non.tournament	NA	rod and line	Joel Abrahamsson		NA	minor	near.threatened
206	Sphyrnamokarran	48	2006	FL, USA	USA	GOM	fao31	Sphyrna	mokarran	4.32	0.46	4.43	0.81	great hammerhead	Great hammerhead	442	liver >100lbs	580.6	NA	250	300	610	370	449.5	NA	1985	2001	355	580	2006	endangered	IMC	http://www.underwatertimes.com/news.php?article_id=57098321016		http://www.underwatertimes.com: 'record-breaking'		world-record			100	recreational	non.tournament	NA				oceanic.shark	commercial	endangered
207	Sphyrnamokarran	73	2010	Australia	Australia	oceania	fao81	Sphyrna	mokarran	4.32	0.46	4.43	0.81	great hammerhead	Great hammerhead	500	NA	1200	NA	250	300	610	370	449.5	NA	1985	2001	355	580	2006	endangered	IMC	http://www.couriermail.com.au/news/queensland/monster-hammerhead-shark-heads-to-queensland/story-e6freoof-1225853776227		http://www.underwatertimes.com: 'Monster'		Monster	I've caught bigger	IDed by Colin Simpfendorfer	100	recreational	non.tournament	NA				oceanic.shark	commercial	endangered
208	Sphyrnamokarran	167	1987	St. Petersburg, FL	USA	GOM	fao31	Sphyrna	mokarran	4.32	0.46	4.43	0.81	great hammerhead	hammerhead shark	427	NA	272.2	NA	250	300	610	370	449.5	NA	1985	2001	355	580	2006	endangered	AB	http://www.lexisnexis.com.proxy.lib.sfu.ca/hottopics/lNAcademic/		LexisNexis: fish and monster or huge or giant or mammoth or enormous or record or large or largest	St. Petersburg Times	huge		AB found a photo we can confirm ID with if needed		unavailable	unavailable	unavailable	rod and reel	Dave Mistretta		oceanic.shark	commercial	endangered
209	Stereolepisgigas	12	1905	California	USA	north pacific	fao77	Stereolepis	gigas	NA	NA	4.5	0.8	giant seabass	Jewfish	NA	NA	180	NA	NA	NA	250	NA	255.6	NA	2001	1991	226	255	1968	critically.endangered	KJ	http://chroniclingamerica.loc.gov/lccn/sn85042462/1905-07-09/ed-1/seq-14/#date1=1836&index=5&rows=20&words=caught+fish+monster&searchType=basic&sequence=0&state=&date2=1922&proxtext=monster%2Bfish%2Bcaught&y=14&x=5&dateFilterType=yearRange&page=1	http://fishbase.org/summary/Epinephelus-quinquefasciatus.html	http://chroniclingamerica.loc.gov/ search: "Monster Fish Caught"		Monster, Huge		Max weight of Epinephelus itajara but this paper implies it is for all species in Epinephelidae family - http://si-pddr.si.edu/jspui/bitstream/10088/11831/1/stri_Craig_et_al_2009.pdf		recreational	non.tournament	NA	? but he "broke the weighting tackle three times"	Frank E Wolfe		NA	commercial	critically.endangered
210	Stereolepisgigas	13	1905	California	USA	north pacific	fao77	Stereolepis	gigas	NA	NA	4.5	0.8	giant seabass	Jewfish (Black Seabass)	244	circumference: 177.8	200.5	NA	NA	NA	250	NA	255.6	NA	2001	1991	226	255	1968	critically.endangered	KJ	http://chroniclingamerica.loc.gov/lccn/sn85042462/1905-07-18/ed-1/seq-10/#date1=1836&index=8&rows=20&words=caught+fish+monster&searchType=basic&sequence=0&state=&date2=1922&proxtext=monster%2Bfish%2Bcaught&y=14&x=5&dateFilterType=yearRange&page=1		http://chroniclingamerica.loc.gov/ search: "Monster Fish Caught"		"heaviest fish ever taken under like conditions"		Jew fish and black sea bass are contradictory		recreational	non.tournament	NA	rod and reel	L.G. Murphy		NA	commercial	critically.endangered
211	Stereolepisgigas	16	1906	California	USA	north pacific	fao77	Stereolepis	gigas	NA	NA	4.5	0.8	giant seabass	Jewfish/Black Sea Bass	NA	NA	166.9	NA	NA	NA	250	NA	255.6	NA	2001	1991	226	255	1968	critically.endangered	KJ	http://chroniclingamerica.loc.gov/lccn/sn93052980/1906-06-22/ed-1/seq-1/#date1=1836&sort=relevance&rows=20&words=CAUGHT+FISH+MONSTER&searchType=basic&sequence=0&index=6&state=&date2=1922&proxtext=monster%2Bfish%2Bcaught&y=14&x=5&dateFilterType=yearRange&page=2		http://chroniclingamerica.loc.gov/ search: "Monster Fish Caught"		Monster		Southern Cali - April to Nov (help to ID?)		recreational	non.tournament	NA	rod and reel			NA	commercial	critically.endangered
212	Stereolepisgigas	17	1908	California	USA	north pacific	fao77	Stereolepis	gigas	NA	NA	4.5	0.8	giant seabass	Jewfish	NA	NA	158.8	NA	NA	NA	250	NA	255.6	NA	2001	1991	226	255	1968	critically.endangered	KJ	http://chroniclingamerica.loc.gov/lccn/sn85042462/1908-01-14/ed-1/seq-7/#date1=1836&index=16&rows=20&words=CAUGHT+FISH+MONSTER&searchType=basic&sequence=0&state=&date2=1922&proxtext=monster%2Bfish%2Bcaught&y=14&x=5&dateFilterType=yearRange&page=1	http://fishbase.org/summary/Epinephelus-quinquefasciatus.html	http://chroniclingamerica.loc.gov/ search: "Monster Fish Caught"		Monster	"Thought to be the 'fish' which recently towed man out to sea"	Max weight of Epinephelus itajara but this paper implies it is for all species in Epinephelidae family - http://si-pddr.si.edu/jspui/bitstream/10088/11831/1/stri_Craig_et_al_2009.pdf		recreational	non.tournament	NA	? but about 25 hooks broken off their line found in mouth			NA	commercial	critically.endangered
213	Stereolepisgigas	21	1912	Los Angeles	USA	north pacific	fao77	Stereolepis	gigas	NA	NA	4.5	0.8	giant seabass	Jewfish	NA	NA	103	NA	NA	NA	250	NA	255.6	NA	2001	1991	226	255	1968	critically.endangered	KJ	http://chroniclingamerica.loc.gov/lccn/sn90061052/1912-08-08/ed-1/seq-7/#date1=1836&sort=relevance&rows=20&words=caught+fish+monster&searchType=basic&sequence=0&index=1&state=&date2=1922&proxtext=monster%2Bfish%2Bcaught&y=14&x=5&dateFilterType=yearRange&page=2		http://chroniclingamerica.loc.gov/ search: "Monster Fish Caught"		Monster				recreational	non.tournament	NA	"ordiNAry 18 strand line" = rod and reel			NA	commercial	critically.endangered
214	Stereolepisgigas	177	1900	California, USA	USA	north pacific	fao77	Stereolepis	gigas	NA	NA	4.5	0.8	giant seabass	Black seabass	NA	NA	174.2	NA	NA	NA	250	NA	255.6	NA	2001	1991	226	255	1968	critically.endangered	LC	http://www.loc.gov/pictures/item/2003671106/		library of congress: world record black seabass	Library of Congress Prints and Photographs Division Washington, D.C. 20540 USA	world Record		historic photo releasead by library	100	recreational	non.tournament	NA	rod and reel	F.S. Schenck		NA	commercial	critically.endangered
215	Stereolepisgigas	181	1905	California, USA	USA	north pacific	fao77	Stereolepis	gigas	NA	NA	4.5	0.8	giant seabass	Black seabass	NA	NA	194.1	NA	NA	NA	250	NA	255.6	NA	2001	1991	226	255	1968	critically.endangered	LC	http://www.loc.gov/pictures/item/2003671107/		library of congress: world record black seabass	Library of Congress Prints and Photographs Division Washington, D.C. 20540 USA	world Record		historic photo releasead by library	100	recreational	non.tournament	NA	rod and reel	John Perkins		NA	commercial	critically.endangered
216	Stereolepisgigas	265	1907	Long beach, USA	USA	north pacific	fao77	Stereolepis	gigas	NA	NA	4.5	0.8	giant seabass	Jewfish	213	NA	272.7	NA	NA	NA	250	NA	255.6	NA	2001	1991	226	255	1968	critically.endangered	LM	http://cdnc.ucr.edu/cgi-bin/cdnc?a=d&d=LAH19071106.2.90&srpos=1&e=-------en--20--1--txt-txIN-monster+fish------		California Digital Newspaper Collection: monster AND fish	Los Angeles Herald	Monster	"by the Camiguin, Capt. A.H. Manson"			commercial	artisanal	NA		C.A. Richards, employee on the fishing boat		NA	commercial	critically.endangered
217	Tautogaonitis	114	2014	South CaroliNA	USA	north atlantic	fao31	Tautoga	onitis	NA	NA	3.32	0.47	tautog	tautog	NA	NA	2.5	NA	18	27	91	NA	11.3	NA	1986	2001	89	13.1	2015	vulnerable	BH	http://www.myrtlebeachonline.com/2014/04/03/4141043/1-2-year-olds-first-ocean-fishing.html		Google News: "caught AND fish AND giant OR monster"	Myrtle Beach Online	big, record		Would be a state record except for a weird technicality	100	recreational	non.tournament	NA	rod and reel	Lilly Carrillo		NA	minor	vulnerable
218	Thunnusalbacares	99	2013	Hawaii	USA	north pacific	fao77	Thunnus	albacares	4.41	0.41	4.48	0.93	yellowfin tuna	Ahi tuNA	NA	article gave weight as "no less than 230 lbs"	104.3	103	78	158	239	150	200	NA	2001	1994	223	193	2012	near.threatened		http://www.examiner.com/article/tuNA-capsized-boat-man-vs-fish-battle-coast-guard-rescues-fisherman	http://www.fishbase.org/Summary/SpeciesSummary.php?ID=143&AT=ahi	An article on the "most epic fish battles this year" (http://www.theclymb.com/stories/out-there/years-epic-man-vs-fish-battles-far/) came up on daily newsfeed using iPhone app Zite and seach term "fish". This story was linked in that article.		giant	For over an hour he battled with the tuNA, and though he was eventually successful at winning the man-vs.-fish fight, the struggle left both his boat and the man nearly drowned.			recreational	non.tournament	NA	rod and reel	Anthony Wichman		gamefish	major	near.threatened
219	Thunnusalbacares	121	2014	LouisiaNA	USA	GOM	fao31	Thunnus	albacares	4.41	0.41	4.48	0.93	yellowfin tuna	yellowfin tuNA	NA	NA	102.1	103	78	158	239	150	200	NA	2001	1994	223	193	2012	near.threatened	BH	http://www.nola.com/outdoors/index.ssf/2014/10/venice_captain_boats_225-pound.html#incart_related_stories		came across while looking at another article	The Times-Picayune [New Orleans, LA]	9th largest, monster, massive			100	recreational	non.tournament	NA	rod and line	Peace Marvel		gamefish	major	near.threatened
220	Thunnusalbacares	135	1953	Talara, Peru	Peru	north pacific	fao87	Thunnus	albacares	4.41	0.41	4.48	0.93	yellowfin tuna	yellowfin tuNA	NA	NA	139.3	103	78	158	239	150	200	NA	2001	1994	223	193	2012	near.threatened	BH	http://search.proquest.com.proxy.lib.sfu.ca/hnpwashingtonpost/docview/152569725/DF6BD3A9FE99496EPQ/5?accountid=13800#		caught AND fish AND giant OR massive OR huge OR whopper	Washington Post	giant, big			100	recreational	non.tournament	NA		Mrs William Ford		gamefish	major	near.threatened
221	Thunnusalbacares	219	1988	CataliNAIs, California	USA	north pacific	fao77	Thunnus	albacares	4.41	0.41	4.48	0.93	yellowfin tuna	Yellowtail tuNA	NA	NA	29.5	103	78	158	239	150	200	NA	2001	1994	223	193	2012	near.threatened	LC	https://global-factiva-com.proxy.lib.sfu.ca/ha/default.aspx#./!?&_suid=141964593178804459204003214836		giant tuNA	Orange County Register		Once we got it officially weighed (at Huntington Beach), it turned out to be a 65-pounder, more than twice as large as any yellowtail I've ever caught with a spear gun."			recreational	non.tournament	NA	spearfishing	Tom Murray		gamefish	major	near.threatened
222	Thunnusalbacares	280	1966	Kailua, Hawaii	USA	north pacific	fao77	Thunnus	albacares	4.41	0.41	4.48	0.93	yellowfin tuna	yellowfin tuNA	NA	NA	108.9	103	78	158	239	150	200	NA	2001	1994	223	193	2012	near.threatened	BH	http://media.proquest.com.proxy.lib.sfu.ca/media/pq/hnp/doc/82491109/fmt/ai/rep/NONE?hl=fishes%2Cfish%2Cfishes%2Cfish%2Ccaught%2Ccaught&cit%3Aauth=&cit%3Atitle=240-Pound+Yellowfin+Caught&cit%3Apub=New+York+Times+%281923-Current+file%29&cit%3Avol=&cit%3Aiss=&cit%3Apg=54&cit%3Adate=Jul+22%2C+1966&ic=true&cit%3Aprod=ProQuest+Historical+Newspapers%3A+The+New+York+Times+%281851-2010%29&_a=ChgyMDE1MDEz…		fish AND caught	The New York Times	world-record			100	recreational	non.tournament	NA		Rufus Spaulding Jr.		gamefish	major	near.threatened
223	Thunnusorientalis	103	2013	New Zealand	New Zealand	oceania	fao81	Thunnus	orientalis	4.05	0.48	NA	NA	Pacific bluefin tuna	Pacific Bluefin TuNA	NA	NA	415	NA	NA	NA	300	200	450	NA	1995	2001	367	411	2014	least.concern	IMC	http://www.nzherald.co.nz/nz/news/article.cfm?c_id=1&objectid=10869767		http://www.underwatertimes.com: 'Monster'		Monster				commercial	industrial	targeted	longline	Wayne MacFarlane		gamefish	major	vulnerable
224	Thunnusorientalis	112	2014	Australia	Australia	oceania	fao57	Thunnus	orientalis	4.05	0.48	NA	NA	Pacific bluefin tuna	Pacific Bluefin TuNA	NA	NA	142	NA	NA	NA	300	200	450	NA	1995	2001	367	411	2014	least.concern	BH	http://www.abc.net.au/local/stories/2014/05/05/3998138.htm		Google News: "caught AND fish AND giant OR monster"	ABC South East - South Australia	big, biggest, monster		need to verify species with photo	95	recreational	tournament	NA	rod and reel	Lachy Mutton, Dave White and Gavin Cooney		gamefish	major	vulnerable
225	Thunnusorientalis	249	2014	Sydney, AUS	Australia	oceania	fao81	Thunnus	orientalis	4.05	0.48	NA	NA	Pacific bluefin tuna	Pacific Bluefin TuNA	NA	NA	143.7	NA	NA	NA	300	200	450	NA	1995	2001	367	411	2014	least.concern	LC	http://www.dailytelegraph.com.au/news/nsw/missing-out-to-the-tuNA-4000-monster-fish-could-feed-an-entire-town-but-fisho-karen-wright-wont-see-a-cent/story-fni0cx12-1227000796313?nk=e3478a5ee0f0beff89354f3c0090975e		giant fish caught	the telegraph UK	monster, giant	_Heaps of people came down, it was really exciting.		100	recreational	non.tournament	NA		Karen Wright_		gamefish	major	vulnerable
226	Thunnusorientalis	18	1909	California	USA	north pacific	fao77	Thunnus	orientalis	4.05	0.48	NA	NA	Pacific bluefin tuna	Pacific Bluefin TuNA	NA	NA	69.4	NA	NA	NA	300	200	450	NA	1995	2001	367	411	2014	least.concern	KJ	http://chroniclingamerica.loc.gov/lccn/sn83045396/1909-08-31/ed-1/seq-3/#date1=1836&index=3&rows=20&words=caught+fish+monster&searchType=basic&sequence=0&state=&date2=1922&proxtext=monster%2Bfish%2Bcaught&y=14&x=5&dateFilterType=yearRange&page=1	http://fishbase.org/summary/Thunnus-orientalis.html	http://chroniclingamerica.loc.gov/ search: "Monster Fish Caught"	The Salt Lake Tribune	Monster			100	recreational	non.tournament	NA	rod and reel	Phil O'Mara		gamefish	major	vulnerable
227	Thunnusorientalis	61	2008	New Zealand	New Zealand	oceania	fao81	Thunnus	orientalis	4.05	0.48	NA	NA	Pacific bluefin tuna	Pacific Bluefin TuNA	NA	NA	303	NA	NA	NA	300	200	450	NA	1995	2001	367	411	2014	least.concern	IMC	http://www.stuff.co.nz/nelson-mail/news/343456		http://www.underwatertimes.com: 'Monster'	Nelson Mail	Bloody monster			100	recreational	non.tournament	NA		Murray Winks		gamefish	major	vulnerable
228	Thunnusorientalis	111	2014	Japan	Japan	north pacific	fao61	Thunnus	orientalis	4.05	0.48	NA	NA	Pacific bluefin tuna	Pacific Bluefin TuNA	NA	NA	327	NA	NA	NA	300	200	450	NA	1995	2001	367	411	2014	least.concern	BH	http://english.ryukyushimpo.jp/2014/05/01/13865/		Google News: "caught AND fish AND giant OR monster"	Ryukyu Shimpo (English translation)	giant		sent to the Tsukiji Fish Market in Tokyo for auction	100	commercial	industrial	targeted	longline	Masanori Isagawa		gamefish	major	vulnerable
229	Thunnusorientalis	238	2014	New zealand	New Zealand	oceania	fao81	Thunnus	orientalis	4.05	0.48	NA	NA	Pacific bluefin tuna	Pacific Bluefin TuNA	267	NA	411.6	NA	NA	NA	300	200	450	NA	1995	2001	367	411	2014	least.concern	LC	http://www.dailymail.co.uk/news/article-2596781/Fisherwoman-catches-world-record-64-STONE-tuNA-worth-2-02m-3162-tins-shes-going-stuffed-instead.html		google:largest tuNAever caught	daily mail	world record	'Once we got it on board, everybody's mouth dropped open. It was absolutely amazing.		100	recreational	non.tournament	NA	rod and reel	DonNAPascoe		gamefish	major	vulnerable
230	Thunnusorientalis	338	2015	Victoria, australia	Australia	oceania	fao81	Thunnus	orientalis	4.05	0.48	NA	NA	Pacific bluefin tuna	Pacific Bluefin TuNA	NA	NA	164.3	NA	NA	NA	300	200	450	NA	1995	2001	367	411	2014	least.concern	LC	http://www.heraldsun.com.au/news/victoria/victorian-fishermen-reel-in-monster-1643kg-tuNA/news-story/c3349c8f27fad39c81b1f88dcb9d5bae		giant fish caught	Herald Sun	monster		pic available		recreational	non.tournament	NA	rod and reel	Luke Meli, Brad Parkinson, Adam Mason and Greg Hurst.		gamefish	major	vulnerable
231	Thunnusorientalis	307	2012	New Zealand	New Zealand	oceania	fao81	Thunnus	orientalis	4.45	0.75	4.21	0.8	Pacific bluefin tuna	Bluefin tuNA	270	NA	275	NA	97	110	458	200	684	NA	1994	1994	326	678	1979	endangered	BH	http://www.news.com.au/NAtioNAl/victoria/victorian-fisherman-paul-worsteling-lures-monster-bluefin-tuNA-suspected-of-carrying-radiation-from-fukushima/story-fndo4cq1-1226466793800		fish caught in australia (2012)	news.com.au	monster, beast		weight is an est (probably heavier)	100	recreational	non.tournament	NA	rod and line	Paul Worsteling		gamefish	major	vulnerable
232	Thunnusorientalis	312	2011	New Zealand	New Zealand	oceania	fao81	Thunnus	orientalis	4.45	0.75	4.21	0.8	Pacific bluefin tuna	Atlantic bluefin tuna	NA	NA	305	NA	97	110	458	200	684	NA	1994	1994	326	678	1979	endangered	LC	http://www.3news.co.nz/nznews/monster-tuNA-caught-off-west-coast-2011092014#axzz3bpaJmRvz		monster tuNAcaught		enourmous	I've never caught one before. It's a once-in-a-lifetime fish, I think,			recreational	non.tournament	NA		Mr Walker		gamefish	major	vulnerable
233	Thunnusorientalis	313	2011	Japan	Japan	north pacific	fao61	Thunnus	orientalis	4.45	0.75	4.21	0.8	Pacific bluefin tuna	Atlantic bluefin tuna	NA	NA	342	NA	97	110	458	200	684	NA	1994	1994	326	678	1979	endangered	LC	http://news.discovery.com/history/us-history/bluefin-tuNA-record-auction-110105.htm		monster tuNAcaught	Discovery News	giant		auction in Japan	100	commercial	industrial	targeted		Fishermen from Hokkaido		gamefish	major	vulnerable
234	Thunnusthynnus	6	1901	New York	USA	north atlantic	fao21	Thunnus	thynnus	4.45	0.75	4.21	0.8	Atlantic bluefin tuna	TuNA	NA	NA	98	NA	97	110	458	200	684	NA	1994	1994	326	678	1979	endangered	KJ	http://chroniclingamerica.loc.gov/lccn/sn83030214/1901-08-05/ed-1/seq-5/#date1=1836&index=9&rows=20&words=caught+fish+monster&searchType=basic&sequence=0&state=&date2=1922&proxtext=monster%2Bfish%2Bcaught&y=14&x=5&dateFilterType=yearRange&page=1		http://chroniclingamerica.loc.gov/ search: "Monster Fish Caught"		Monster				recreational	non.tournament	NA	hook and line			gamefish	commercial	critically.endangered
235	Thunnusthynnus	10	1905	Long Island, NY	USA	north atlantic	fao21	Thunnus	thynnus	4.45	0.75	4.21	0.8	Atlantic bluefin tuna	Horse Mackerel	NA	NA	338.4	NA	97	110	458	200	684	NA	1994	1994	326	678	1979	endangered	KJ	http://chroniclingamerica.loc.gov/lccn/sn84026749/1904-07-15/ed-1/seq-5/#date1=1836&index=4&rows=20&words=Caught+Fish+Giant&searchType=basic&sequence=0&state=&date2=1922&proxtext=giant%2Bfish+caught&y=19&x=8&dateFilterType=yearRange&page=1		http://chroniclingamerica.loc.gov/ search: "Giant Fish Caught"		Giant Fish Caught, Big Horse Mackerel	"A big horse mackerel and I'm a living sinner"..."Crikey and another!"	ID?		commercial	artisanal	bycatch	Block and tackle			gamefish	commercial	critically.endangered
236	Thunnusthynnus	27	1934	Nova Scotia - off Liverpool	CaNAda	north atlantic	fao21	Thunnus	thynnus	4.45	0.75	4.21	0.8	Atlantic bluefin tuna	TuNA/Horse Mackerel	NA	NA	434	NA	97	110	458	200	684	NA	1994	1994	326	678	1979	endangered	KJ	http://search.proquest.com.proxy.lib.sfu.ca/docview/101204604/13EA959CCE317B77039/10?accountid=13800				World Record				recreational	non.tournament	NA	rod and reel			gamefish	commercial	critically.endangered
237	Thunnusthynnus	30	1957	NS, CaNAda	CaNAda	north atlantic	fao21	Thunnus	thynnus	4.45	0.75	4.21	0.8	Atlantic bluefin tuna	Atlantic bluefin tuNA	NA	NA	227	NA	97	110	458	200	684	NA	1994	1994	326	678	1979	endangered	IMC	http://blog.syracuse.com/outdoors/2010/04/bluefin_tuNA_story.html		http://www.underwatertimes.com: 'Monster'		Monster	The captain brought the fish to a nearby cannery and Katko was given $35 for his monster fish	blog report the catch through old photo	100	recreational	non.tournament	NA	rod and reel	Andrew Katko		gamefish	commercial	critically.endangered
238	Thunnusthynnus	96	2013	Outer Hebrides, Scotland	UK	north atlantic	fao27	Thunnus	thynnus	4.45	0.75	4.21	0.8	Atlantic bluefin tuna	Atlantic bluefin tuNA	274	reported in feet and pounds in article (nine foot, 515 lbs)	233.6	NA	97	110	458	200	684	NA	1994	1994	326	678	1979	endangered	BH	http://www.dailymail.co.uk/news/article-2434276/Exhausted-anglers-reel-515lb-Bluefin-tuNA-caught-coast-Scotland.html	http://www.fishbase.org/summary/Thunnus-thynnus.html	Came up on daily newsfeed using iPhone app Zite and seach term "fish"		monster, mammoth			positive (can be id'd from picture included in article)	recreational	non.tournament	NA	rod and reel	Angus Campbell		gamefish	commercial	critically.endangered
239	Thunnusthynnus	102	2013	Cape Cod, MA	USA	north atlantic	fao21	Thunnus	thynnus	4.45	0.75	4.21	0.8	Atlantic bluefin tuna	Atlantic bluefin tuNA	254	NA	294.8	NA	97	110	458	200	684	NA	1994	1994	326	678	1979	endangered	BH	http://www.lowellsun.com/news/ci_24263022/dracut-tuNA-fishermen-reel-exciting-replay	http://www.fishbase.org/summary/Thunnus-thynnus.html	Came up on daily newsfeed using iPhone app Zite and seach term "fish"		really big, impressive				recreational	non.tournament	NA	rod and reel	Steve McNAlly		gamefish	commercial	critically.endangered
240	Thunnusthynnus	126	1954	Montauk, New York	USA	north atlantic	fao21	Thunnus	thynnus	4.45	0.75	4.21	0.8	Atlantic bluefin tuna	giant tuna	NA	NA	267.2	NA	97	110	458	200	684	NA	1994	1994	326	678	1979	endangered	BH	http://search.proquest.com.proxy.lib.sfu.ca/hnpnewyorktimes/docview/113097639/679267D4F92946AFPQ/3?accountid=13800#		caught AND fish AND giant OR massive OR huge OR whopper	New York Times	giant		lost one he estimated to be 650-700 lbs	70	recreational	non.tournament	NA		Russell S. MacGrotty		gamefish	commercial	critically.endangered
241	Thunnusthynnus	129	1954	Montauk, New York	USA	north atlantic	fao21	Thunnus	thynnus	4.45	0.75	4.21	0.8	Atlantic bluefin tuna	giant tuna	NA	NA	337.7	NA	97	110	458	200	684	NA	1994	1994	326	678	1979	endangered	BH	http://search.proquest.com.proxy.lib.sfu.ca/hnpnewyorktimes/docview/113097394/74C388F2AC95415DPQ/6?accountid=13800#		caught AND fish AND giant OR massive OR huge OR whopper	New York Times	big		caught from a rowboat	70	recreational	non.tournament	NA	rod and reel	Herbert Zanoff		gamefish	commercial	critically.endangered
242	Thunnusthynnus	130	1953	NArragansett, RI	USA	north atlantic	fao21	Thunnus	thynnus	4.45	0.75	4.21	0.8	Atlantic bluefin tuna	atlantic giant tuna	NA	NA	302.6	NA	97	110	458	200	684	NA	1994	1994	326	678	1979	endangered	BH	http://search.proquest.com.proxy.lib.sfu.ca/hnpnewyorktimes/docview/112617802/74C388F2AC95415DPQ/7?accountid=13800#		caught AND fish AND giant OR massive OR huge OR whopper	New York Times	big, whopper			80	recreational	tournament	NA		Louis E. Marron		gamefish	commercial	critically.endangered
243	Thunnusthynnus	143	1953	Rohde Island, USA	USA	north atlantic	fao21	Thunnus	thynnus	4.45	0.75	4.21	0.8	Atlantic bluefin tuna	tuNA	NA	NA	340.2	NA	97	110	458	200	684	NA	1994	1994	326	678	1979	endangered	FF	http://search.proquest.com.proxy.lib.sfu.ca/news/docview/112688864/FF7F0DE933974431PQ/385?accountid=13800		fish AND monster OR giant OR huge	New York Times	big		AB: probably Atlantic bluefin		recreational	non.tournament	NA		Edwin Bradley		gamefish	commercial	critically.endangered
244	Thunnusthynnus	145	2013	Bermuda	Bermuda	north atlantic	fao31	Thunnus	thynnus	4.45	0.75	4.21	0.8	Atlantic bluefin tuna	Atlantic bluefin tuNA	NA	NA	149.2	NA	97	110	458	200	684	NA	1994	1994	326	678	1979	endangered	NSS	http://bernews.com/2013/02/329lb-bluefin-tuNA-caught-on-challenger-banks/		www.caribdaily.com:"fish"AND"giant"	Bernews	Giant		Provides photo, fish sold to local restaurant		recreational	non.tournament	NA		Darryl Steynor and Brian Hines		gamefish	commercial	critically.endangered
245	Thunnusthynnus	146	2013	Bermuda	Bermuda	north atlantic	fao31	Thunnus	thynnus	4.45	0.75	4.21	0.8	Atlantic bluefin tuna	Atlantic bluefin tuNA	NA	NA	500.5	NA	97	110	458	200	684	NA	1994	1994	326	678	1979	endangered	NSS	http://bernews.com/2013/12/david-soares-catches-1000lb-bluefin-tuNA/		www.caribdaily.com:"fish"AND"giant"	Bernews	Massive		Provides photo, fish sold to a restaurant		recreational	non.tournament	NA		David Soares		gamefish	commercial	critically.endangered
246	Thunnusthynnus	169	1978	PEI	CaNAda	north atlantic	fao21	Thunnus	thynnus	4.45	0.75	4.21	0.8	Atlantic bluefin tuna	giant bluefin tuNA	328	NA	560.2	NA	97	110	458	200	684	NA	1994	1994	326	678	1979	endangered	KJ	https://global-factiva-com.proxy.lib.sfu.ca/redir/default.aspx?P=sa&an=glob000020011126daap08ghi&cat=a&ep=ASE		Factiva: fish AND (giant OR gigantic OR monster OR mammoth OR huge) AND (catch OR caught)	The Globe and Mail	record, giant		Caught by an 18 year old, but it is reported as a giant regardless of anglers age	100	recreational	non.tournament	NA	rod and reel	Mike McDoNAld		gamefish	commercial	critically.endangered
247	Thunnusthynnus	212	1978	New Brunswick	CaNAda	north atlantic	fao21	Thunnus	thynnus	4.45	0.75	4.21	0.8	Atlantic bluefin tuna	Bluefin TuNA	NA	NA	544.7	NA	97	110	458	200	684	NA	1994	1994	326	678	1979	endangered	LC	http://search.proquest.com.proxy.lib.sfu.ca/docview/387038743?accountid=13800		CaNAdian Newsstand database search	The Globe and Mail	record				recreational	non.tournament	NA	rod and reel	John Petrowski		gamefish	commercial	critically.endangered
248	Thunnusthynnus	213	1978	Prince Edward Island, CaNAda	CaNAda	north atlantic	fao21	Thunnus	thynnus	4.45	0.75	4.21	0.8	Atlantic bluefin tuna	Bluefin TuNA	NA	NA	537.5	NA	97	110	458	200	684	NA	1994	1994	326	678	1979	endangered	LC	https://global-factiva-com.proxy.lib.sfu.ca/ha/default.aspx#./!?&_suid=141964351812904819768909364939		giant tuNA	The Globe and Mail	largest tuNAcaught (1980-1990)		the largest tuNAever reported caught by a woman.	100	recreational	non.tournament	NA	rod and reel	Collette Perras		gamefish	commercial	critically.endangered
249	Thunnusthynnus	214	1979	Gloucester, USA	USA	north atlantic	fao21	Thunnus	thynnus	4.45	0.75	4.21	0.8	Atlantic bluefin tuna	bluefin tuNA	NA	NA	390.1	NA	97	110	458	200	684	NA	1994	1994	326	678	1979	endangered	LC	http://thenewtonite.com/way-back-when-how-tos-from-1979-and-1980/		giant tuNA	newtonite-Newton North high school	giant,	"you don't just reel in this heavy creature"	bait fishing	picture	recreational	non.tournament	NA	rod and reel	Jeannine Boudreau		gamefish	commercial	critically.endangered
250	Thunnusthynnus	267	1909	Avalon, USA	USA	north pacific	fao21	Thunnus	thynnus	4.45	0.75	4.21	0.8	Atlantic bluefin tuna	Bluefin tuNA	NA	NA	53.5	NA	97	110	458	200	684	NA	1994	1994	326	678	1979	endangered	LM	http://cdnc.ucr.edu/cgi-bin/cdnc?a=d&d=LAH19090823.2.79.13&srpos=17&e=-------en--20--1--txt-txIN-monster+fish------		California Digital Newspaper Collection: monster AND fish	Los Angeles Herald	Monster			100	recreational	non.tournament	NA	rod and reel	L.G. Murphy		gamefish	commercial	critically.endangered
251	Thunnusthynnus	274	1970	Montauk, USA	USA	north atlantic	fao21	Thunnus	thynnus	4.45	0.75	4.21	0.8	Atlantic bluefin tuna	Bluefin tuNA	NA	NA	446.8	NA	97	110	458	200	684	NA	1994	1994	326	678	1979	endangered	LM	http://search.proquest.com/hnpnewyorktimes/docview/117944183/A401E275B0A045A1PQ/85?accountid=13800		ProQuest Historical Newspapers: giant AND fish	The New York Times	Giant				recreational	non.tournament	NA	rod and reel	Dr. Richard Hausknecht		gamefish	commercial	critically.endangered
252	Thunnusthynnus	275	1970	Montauk, USA	USA	north atlantic	fao21	Thunnus	thynnus	4.45	0.75	4.21	0.8	Atlantic bluefin tuna	Bluefin tuNA	NA	NA	471.7	NA	97	110	458	200	684	NA	1994	1994	326	678	1979	endangered	LM	http://search.proquest.com/hnpnewyorktimes/docview/117882942/A401E275B0A045A1PQ/47?accountid=13800		ProQuest Historical Newspapers: giant AND fish	The New York Times	Giant				recreational	tournament	NA	rod and reel	Mel Immergut		gamefish	commercial	critically.endangered
253	Thunnusthynnus	276	1972	Nova Scotia, USA	USA	north atlantic	fao21	Thunnus	thynnus	4.45	0.75	4.21	0.8	Atlantic bluefin tuna	TuNA	NA	NA	353.6	NA	97	110	458	200	684	NA	1994	1994	326	678	1979	endangered	LM	http://search.proquest.com/hnpnewyorktimes/docview/119506985/A401E275B0A045A1PQ/35?accountid=13800		ProQuest Historical Newspapers: giant AND fish	The New York Times	Giant				recreational	tournament	NA	rod and reel	Dr. John Chambers		gamefish	commercial	critically.endangered
254	Thunnusthynnus	284	1966	Rhode Isalnd	USA	north atlantic	fao21	Thunnus	thynnus	4.45	0.75	4.21	0.8	Atlantic bluefin tuna	bluefin tuNA	NA	NA	317.5	NA	97	110	458	200	684	NA	1994	1994	326	678	1979	endangered	BH	http://search.proquest.com.proxy.lib.sfu.ca/hnpnewyorktimes/docview/116967861/C7EE6E93599544DEPQ/21?accountid=13800		fish AND caught	The New York Times	giant			100	recreational	tournament	NA		Buddy Erb		gamefish	commercial	critically.endangered
255	Thunnusthynnus	302	2014	Cape Cod, MA	USA	north atlantic	fao21	Thunnus	thynnus	4.45	0.75	4.21	0.8	Atlantic bluefin tuna	bluefin tuNA	NA	NA	417.3	NA	97	110	458	200	684	NA	1994	1994	326	678	1979	endangered	BH	http://www.lowellsun.com/news/ci_23803388/dracut-buddies-reel-920-pound-tuNA-off-cape#ixzz2bDoCjRQC%20%3Chttp://www.lowellsun.com/news/ci_23803388/dracut-buddies-reel-920-pound-tuNA-off-cape%3E		fish caught giant OR big OR monster OR mammoth OR huge	Lowell Sun	monster			100	recreational	non.tournament	NA	rod and line	Looney, Keefe, St. Jean, Gourley, Shaffer and Captain Kevin Leonowert (Wicked TuNA)		gamefish	commercial	critically.endangered
256	Thunnusthynnus	311	2011	Massachussetts, USA	USA	north atlantic	fao21	Thunnus	thynnus	4.45	0.75	4.21	0.8	Atlantic bluefin tuna	Atlantic bluefin tuna	NA	NA	400	NA	97	110	458	200	684	NA	1994	1994	326	678	1979	endangered	LC	http://www.reuters.com/article/2011/11/22/us-fishing-tuNA-idUSTRE7AL2UX20111122		massive fish caught	Reuters	huge				incidental	NA	NA	net	Captain Carlos Rafael_		gamefish	commercial	critically.endangered
257	Thunnusthynnus	330	2015	Welsh Coast, UK	UK	north atlantic	fao27	Thunnus	thynnus	4.45	0.75	4.21	0.8	Atlantic bluefin tuna	Atlantic bluefin tuna	NA	NA	226.8	NA	97	110	458	200	684	NA	1994	1994	326	678	1979	endangered	LC	http://www.itv.com/news/wales/2015-09-13/what-a-catch-giant-tuNA-caught-off-the-welsh-coast/		giant fish caught	ITV News	giant, monster		picture available		recreational	non.tournament	NA	rod and reel	Chris Bett and Michael Steer_		gamefish	commercial	critically.endangered
258	Thunnusthynnus	332	2015	North CaroliNA, USA	USA	north atlantic	fao31	Thunnus	thynnus	4.45	0.75	4.21	0.8	Atlantic bluefin tuna	Atlantic bluefin tuna	292	NA	455.9	NA	97	110	458	200	684	NA	1994	1994	326	678	1979	endangered	LC	http://myfox8.com/2015/01/22/fishermen-catch-the-largest-north-caroliNA-bluefin-tuNA-ever/		giant fish caught	Fox News	largest ever		picture available		recreational	non.tournament	NA	rod and reel	JoNAthan Anderson_		gamefish	commercial	critically.endangered
259	Xiphiasgladius	127	1956	Montauk, New York	USA	north atlantic	fao21	Xiphias	gladius	4.53	0.17	4.46	0.64	swordfish	Broadbill Swordfish	NA	NA	113.4	221	156	250	455	300	650	NA	2001	1986	455	536	1953	least.concern	BH	http://search.proquest.com.proxy.lib.sfu.ca/hnpnewyorktimes/docview/113790689/1AD650850DD646D6PQ/4?accountid=13800#		caught AND fish AND giant OR massive OR huge OR whopper	New York Times	big			70	recreational	tournament	NA		John Kucahickas		gamefish	commercial	least.concern
260	Xiphiasgladius	192	1923	New Zealand	New Zealand	oceania	fao81	Xiphias	gladius	4.53	0.17	4.46	0.64	swordfish	Swordfish	381	NA	NA	221	156	250	455	300	650	NA	2001	1986	455	536	1953	least.concern	LC	http://paperspast.NAtlib.govt.nz/cgi-bin/paperspast?a=d&cl=search&d=NZH19230411.2.192.13.4&srpos=44&e=-------10--41----0monster+fish--		monster fish	New Zealand Herald	monster			100	recreational	non.tournament	NA		W. M. Fraser		gamefish	commercial	least.concern
261	Xiphiasgladius	204	1887	Australia	Australia	oceania	fao57	Xiphias	gladius	4.53	0.17	4.46	0.64	swordfish	swordfish	472	sword:167.64	NA	221	156	250	455	300	650	NA	2001	1986	455	536	1953	least.concern	LC	http://paperspast.NAtlib.govt.nz/cgi-bin/paperspast?a=d&cl=search&d=IT18871118.2.10&srpos=75&e=-------10--71----0monster+fish--		monter fish	INAngahua Times	monster			100	incidental	NA	NA	hauling	Peter Johnson		gamefish	commercial	least.concern
262	Xiphiasgladius	263	1902	San Francisco, USA	USA	north pacific	fao77	Xiphias	gladius	4.53	0.17	4.46	0.64	swordfish	Swordfish	378	NA	165.6	221	156	250	455	300	650	NA	2001	1986	455	536	1953	least.concern	LM	http://cdnc.ucr.edu/cgi-bin/cdnc?a=d&d=SN19020816.2.11&srpos=15&e=--1900---1910--en--20--1--txt-txIN-monster+fish------		California Digital Newspaper Collection: monster AND fish	Sausalito News	Monster			100	recreational	non.tournament	NA	rod and reel	NAples Antone		gamefish	commercial	least.concern
263	Xiphiasgladius	266	1908	Newport, USA	USA	north atlantic	fao21	Xiphias	gladius	4.53	0.17	4.46	0.64	swordfish	Swordfish	366	sword:121.92	NA	221	156	250	455	300	650	NA	2001	1986	455	536	1953	least.concern	LM	http://cdnc.ucr.edu/cgi-bin/cdnc?a=d&d=SFC19081031.2.47.3&srpos=10&e=-------en--20--1--txt-txIN-monster+fish------		California Digital Newspaper Collection: monster AND fish	San Francisco Call	Monster	The monster charged the boat repeatedly		100	recreational	non.tournament	NA	rod and reel	Hugh McMillan and G.G. Shoemaker		gamefish	commercial	least.concern
264	Xiphiasgladius	268	1909	Catalina, USA	USA	north pacific	fao77	Xiphias	gladius	4.53	0.17	4.46	0.64	swordfish	Swordfish	335	NA	153.8	221	156	250	455	300	650	NA	2001	1986	455	536	1953	least.concern	LM	http://cdnc.ucr.edu/cgi-bin/cdnc?a=d&d=LAH19090914.2.87.32.13&srpos=40&e=--1900---1910--en--20--21--txt-txIN-monster+fish------		California Digital Newspaper Collection: monster AND fish	Los Angeles Herald	Monster			100	recreational	non.tournament	NA	rod and reel	C.G. Conn		gamefish	commercial	least.concern
265	Xiphiasgladius	298	2014	Florida, USA	USA	north atlantic	fao31	Xiphias	gladius	4.53	0.17	4.46	0.64	swordfish	swordfish	428	NA	314.3	221	156	250	455	300	650	NA	2001	1986	455	536	1953	least.concern	BH	http://www.dailymail.co.uk/news/article-2744001/Florida-teen-sNAgs-693-pound-swordfish-just-second-time-trying-record-catch.html		fish caught giant OR big OR monster OR mammoth OR huge	Daily Mail	mammoth, impressive			100	recreational	non.tournament	NA	rod and line	Adam Satter		gamefish	commercial	least.concern
266	Xiphiasgladius	320	2011	Rhode Island, USA	USA	north atlantic	fao21	Xiphias	gladius	4.53	0.17	4.46	0.64	swordfish	swordfish	NA	NA	197	221	156	250	455	300	650	NA	2001	1986	455	536	1953	least.concern	LC	http://www.onthewater.com/giant-swordfish-ri-state-record/		monster swordfish	On the water Magazine	monster				recreational	non.tournament	NA	rod and reel	_Jack Sprengel		gamefish	commercial	least.concern
[truncated: 6 more columns]
